# Supplementary material for: Human reference gut microbiome catalog including newly assembled genomes from under-represented Asian metagenomes
Source: Genome Med. 2021 Aug 27;13:134. doi: 10.1186/s13073-021-00950-7 (PMC8394144; doi:10.1186/s13073-021-00950-7)
Supplement: Supplementary file 1 — Additional file 1. Supplementary Tables. [file 13073_2021_950_MOESM1_ESM.xlsx]

## Sheet: Table S1
Table S1. Comparison of genome assembly and de-replication methods
	Contig assembly	binning	de-replication	inclusion relation
1. This study	metaSPAdes (preferentially), megaHIT (alternative)	Ensemble method 1. MaxBin2, MetaBAT2, CONCOCT) 2. metaWRAP (bin refinement module)	Two step iterative clustering 1. Pirmary Tool: Mash Method: hierarchical clustering ANI threshold: 0.8 2. Secondary (Intra primary cluster) Tool: ANImf (concept of dRep) Methods: hierarchical clustering ANI threshold: 0.95 Coverage cutoff: min(0.8, CompA*CompB) 3. Iterative (x8 and x4 iterations)	It includes 5. Almeida data and newly assembled genomes from KIJ dataset.
2. Passoli et al, Cell 2019	metaSPAdes (preferentially), megaHIT (alternative)	MetaBAT2	One step clustering Tool: Mash Method: hierarchical clustering ANI threshold: 0.95
3. Almeida et al, Nature 2019	metaSPAdes	MetaBAT2	Three step clustering Authors use two tools (Mash and DRep), but it is three step internally. 1. Primary Tool: Mash Method: hierarchical clustering ANI threshold: 0.8 2. Secondary (Intra primary cluster) Tool: DRep - (primary = Mash) Method: hierarchical clustering ANI threshold: 0.9 3. Tertiary (Intra secondary cluster) Tool: DRep - (secondary = ANImf) Method: hierarchical clustering ANI thresho…
4. Nayfach et al, Nature 2019	MegaHIT	Ensemble method 1. MaxBin2, MetaBAT2, CONCOCT) 2. DasTool	Two step clustering 1. Primary Clustering Tool: Mash Method: hierarchical clustering ANI threshold: 0.99 2. Secondary Clustering (Inter primary cluster) Tool: ANIcalculator Methods: hierarchical clustering Note: Only between genome pairs with Mash ANI>0.9 ANI threshold: 0.95 Coverage cutoff: 0.8
5. Almeida et al, Nature Biotechnology 2020	NA	NA	Two step hierarchical clustering This work used dRep which internally have two steps. 1. Primary Clustering Tool: Mash - (primary = Mash) Method: hierarchical clustering ANI threshold: 0.9 2. Secondary Clustering (Intra primary cluster) Tool: ANIcalculator Methods: hierarchical clustering ANI threshold: 0.95 Coverage cutoff: 0.3 3. Performed the above two step among chunks of 50,000 genomes and r…	It includes 2. Passoli, 3. Almeida, 4. Nayfach data as well as isolated genomes from CGR, HBC, IMG, NCBI, PATRIC

## Sheet: Table S2
Table S2. Fecal WMS samples from Korean, Indian, and Japanese (KIJ dataset)
Sample Name	Country	accession code	Total read length (bp)	assembler	# HQ bins	# MQ bins	Note
1_1	Korea	SRR13061047	31732603794	metaspades	10	1
1_10	Korea	SRR13061046	57859043272	metaspades	54	21	Used for the study of seq depth effect
1_11	Korea	SRR13061029	32255631554	metaspades	70	27
1_12	Korea	SRR13061018	28669973172	metaspades	41	21
1_13	Korea	SRR13061007	30226430738	metaspades	56	33
1_14	Korea	SRR13060996	31400400472	metaspades	49	25
1_15	Korea	SRR13060985	29885257110	metaspades	50	30
1_16	Korea	SRR13060974	34340281986	metaspades	53	32
1_17	Korea	SRR13060963	36366712858	metaspades	53	33
1_18	Korea	SRR13060952	32025189850	metaspades	3	1
1_19	Korea	SRR13061045	27165039222	metaspades	55	32
1_2	Korea	SRR13061038	28040459306	metaspades	62	40
1_20	Korea	SRR13061037	30301125606	metaspades	63	39
1_21	Korea	SRR13061036	28756819010	metaspades	46	41
1_22	Korea	SRR13061035	30683078898	metaspades	68	39
1_23	Korea	SRR13061034	29105141884	metaspades	47	28
1_24	Korea	SRR13061033	29394478420	metaspades	49	44
1_25	Korea	SRR13061032	28593591936	metaspades	49	19
1_26	Korea	SRR13061031	27442568162	metaspades	51	34
1_27	Korea	SRR13061030	28931805058	metaspades	27	13
1_28	Korea	SRR13061028	28064652828	metaspades	24	10
1_29	Korea	SRR13061027	30007421848	metaspades	55	22
1_3	Korea	SRR13061026	31218297794	metaspades	59	35
1_30	Korea	SRR13061025	27661042210	metaspades	60	39
1_31	Korea	SRR13061024	25897696222	metaspades	22	12
1_32	Korea	SRR13061023	29082389808	metaspades	46	23
1_33	Korea	SRR13061022	30108157874	metaspades	29	12
1_34	Korea	SRR13061021	29993585416	metaspades	28	8
1_35	Korea	SRR13061020	58826582416	metaspades	56	16	Used for the study of seq depth effect
1_36	Korea	SRR13061019	58273940536	metaspades	71	60	Used for the study of seq depth effect
1_37	Korea	SRR13061017	27112320894	metaspades	41	16
1_38	Korea	SRR13061016	30534963602	metaspades	74	38
1_39	Korea	SRR13061015	34072771896	metaspades	27	16
1_4	Korea	SRR13061014	62135340622	metaspades	108	75	Used for the study of seq depth effect
1_40	Korea	SRR13061013	61078965762	metaspades	62	44	Used for the study of seq depth effect
1_41	Korea	SRR13061012	30406039500	metaspades	55	36
1_42	Korea	SRR13061011	31475378918	metaspades	62	50
1_43	Korea	SRR13061010	26392953874	metaspades	55	56
1_44	Korea	SRR13061009	26019209244	metaspades	35	19
1_45	Korea	SRR13061008	25642165868	metaspades	62	42
1_46	Korea	SRR13061006	25691113122	metaspades	42	23
1_47	Korea	SRR13061005	34449544076	metaspades	41	25
1_48	Korea	SRR13061004	26692143462	metaspades	43	14
1_49	Korea	SRR13061003	26365360134	metaspades	29	16
1_5	Korea	SRR13061002	29630418034	metaspades	25	15
1_50	Korea	SRR13061001	26659300056	metaspades	33	20
1_51	Korea	SRR13061000	36215013728	metaspades	39	18
1_6	Korea	SRR13060999	31163196686	metaspades	34	22
1_7	Korea	SRR13060998	33574120972	metaspades	41	23
1_8	Korea	SRR13060997	30262906902	metaspades	51	36
1_9	Korea	SRR13060995	31519016710	metaspades	36	12
2_1	Korea	SRR13060994	30084940114	metaspades	41	25
2_10	Korea	SRR13060993	28137368388	metaspades	62	39
2_11	Korea	SRR13060992	52873062230	metaspades	72	65	Used for the study of seq depth effect
2_12	Korea	SRR13060991	25199662482	metaspades	30	13
2_13	Korea	SRR13060990	25368212306	metaspades	53	37
2_14	Korea	SRR13060989	25634254072	metaspades	32	20
2_15	Korea	SRR13060988	26038716934	metaspades	50	47
2_16	Korea	SRR13060987	25160901084	metaspades	70	60
2_17	Korea	SRR13060986	26489681152	metaspades	53	32
2_18	Korea	SRR13060984	25537333816	metaspades	74	55
2_19	Korea	SRR13060983	25630630374	metaspades	67	53
2_2	Korea	SRR13060982	60135403304	metaspades	61	34	Used for the study of seq depth effect
2_20	Korea	SRR13060981	27824546520	metaspades	73	60
2_21	Korea	SRR13060980	25160907124	metaspades	59	56
2_22	Korea	SRR13060979	25155672558	metaspades	38	30
2_23	Korea	SRR13060978	25793788894	metaspades	51	28
2_24	Korea	SRR13060977	25370519284	metaspades	43	29
2_25	Korea	SRR13060976	25662876424	metaspades	48	29
2_26	Korea	SRR13060975	26032444998	metaspades	67	47
2_27	Korea	SRR13060973	25038627324	metaspades	81	60
2_28	Korea	SRR13060972	25917087038	metaspades	61	59
2_29	Korea	SRR13060971	26144157214	metaspades	70	69
2_3	Korea	SRR13060970	26722333496	metaspades	66	31
2_30	Korea	SRR13060969	26387001152	metaspades	46	37
2_31	Korea	SRR13060968	25969519976	metaspades	63	31
2_32	Korea	SRR13060967	27464814086	metaspades	73	71
2_33	Korea	SRR13060966	28242298288	metaspades	44	32
2_34	Korea	SRR13060965	29067935786	metaspades	65	44
2_35	Korea	SRR13060964	32849918932	metaspades	42	46
2_36	Korea	SRR13060962	35276158242	metaspades	60	67
2_37	Korea	SRR13060961	31890197058	metaspades	46	20
2_38	Korea	SRR13060960	37385908800	metaspades	89	77
2_39	Korea	SRR13060959	34007969944	metaspades	57	54
2_4	Korea	SRR13060958	27192072752	metaspades	50	32
2_5	Korea	SRR13060957	54934397658	metaspades	80	48	Used for the study of seq depth effect
2_6	Korea	SRR13060956	26009421424	metaspades	47	29
2_7	Korea	SRR13060955	55029607386	metaspades	91	62	Used for the study of seq depth effect
2_8	Korea	SRR13060954	27543762322	metaspades	52	36
2_9	Korea	SRR13060953	26970418946	metaspades	49	20
3_1	Japan	DRR171837	3886475889	metaspades	16	4
3_10	Japan	DRR171977	7997166421	metaspades	18	9
3_100	Japan	DRR127619	5120578302	metaspades	13	6
3_101	Japan	DRR171914	5459008096	metaspades	26	6
3_102	Japan	DRR171786	10461398681	metaspades	22	5
3_103	Japan	DRR171477	6187813041	metaspades	24	11
3_104	Japan	DRR171558	5351827991	metaspades	14	7
3_105	Japan	DRR171722	5864846452	metaspades	16	12
3_106	Japan	DRR171815	6212788554	metaspades	16	10
3_107	Japan	DRR171553	6492670402	metaspades	25	13
3_108	Japan	DRR171681	7360673355	metaspades	13	14
3_109	Japan	DRR127718	5433741142	metaspades	9	8
3_11	Japan	DRR127596	5510583785	metaspades	14	15
3_110	Japan	DRR171680	3477139390	metaspades	13	12
3_111	Japan	DRR171998	3279266192	metaspades	14	10
3_112	Japan	DRR171550	6577173296	metaspades	21	8
3_113	Japan	DRR171727	9360664779	megahit	32	23
3_114	Japan	DRR171669	6842175245	metaspades	3	6
3_115	Japan	DRR171486	5683893420	metaspades	10	5
3_116	Japan	DRR171737	6114699359	metaspades	15	11
3_117	Japan	DRR171807	6640608401	metaspades	8	5
3_118	Japan	DRR171979	3832691111	metaspades	10	13
3_119	Japan	DRR171855	6105158888	metaspades	17	16
3_12	Japan	DRR171479	4686202155	metaspades	15	11
3_120	Japan	DRR171912	9180968011	metaspades	20	13
3_121	Japan	DRR171757	7709103331	metaspades	25	18
3_122	Japan	DRR127517	8117330663	metaspades	22	13
3_123	Japan	DRR171866	11893076159	metaspades	8	6
3_124	Japan	DRR171941	5803922981	metaspades	11	15
3_125	Japan	DRR172007	3486758592	metaspades	14	12
3_126	Japan	DRR171561	1149382645	metaspades	3	1
3_127	Japan	DRR171762	8018904165	metaspades	19	17
3_128	Japan	DRR171710	7077640073	megahit	52	18
3_129	Japan	DRR171627	6099201204	megahit	32	15
3_13	Japan	DRR171913	6410283721	metaspades	26	17
3_130	Japan	DRR171503	8043217740	metaspades	18	11
3_131	Japan	DRR171621	6602740376	metaspades	27	21
3_132	Japan	DRR171917	8357457817	metaspades	16	6
3_133	Japan	DRR171725	6736891828	megahit	27	20
3_134	Japan	DRR171607	6925117548	metaspades	19	12
3_135	Japan	DRR171972	6648736317	megahit	37	14
3_136	Japan	DRR171783	11305133387	metaspades	18	10
3_137	Japan	DRR171651	6839026092	metaspades	30	23
3_138	Japan	DRR171513	4445435126	metaspades	18	8
3_139	Japan	DRR171951	8050060928	metaspades	18	10
3_14	Japan	DRR171507	4862307767	metaspades	12	7
3_140	Japan	DRR172004	8777651189	megahit	39	16
3_141	Japan	DRR171874	6373183832	metaspades	18	6
3_142	Japan	DRR127767	6810437048	metaspades	29	19
3_143	Japan	DRR171487	5103249500	metaspades	21	11
3_144	Japan	DRR171531	5444934161	metaspades	9	8
3_145	Japan	DRR171610	7834209100	metaspades	33	26
3_146	Japan	DRR171990	8088522489	metaspades	16	6
3_147	Japan	DRR171864	6852342810	metaspades	1	5
3_148	Japan	DRR172013	5680274941	metaspades	19	13
3_149	Japan	DRR171697	8404108465	megahit	18	13
3_15	Japan	DRR171695	6470326546	metaspades	14	15
3_150	Japan	DRR171515	5805740766	metaspades	14	15
3_151	Japan	DRR171893	5821023703	metaspades	5	2
3_152	Japan	DRR171899	5188734214	metaspades	10	9
3_153	Japan	DRR171774	6955507665	metaspades	11	7
3_154	Japan	DRR171840	5589755323	metaspades	16	8
3_155	Japan	DRR171860	5971081419	metaspades	27	8
3_156	Japan	DRR171484	6930592546	metaspades	28	14
3_157	Japan	DRR171500	8096151265	metaspades	29	17
3_158	Japan	DRR171566	5690590906	metaspades	17	12
3_159	Japan	DRR171641	6910185544	metaspades	15	4
3_16	Japan	DRR171847	6254604364	metaspades	13	17
3_160	Japan	DRR171716	6779303544	metaspades	19	12
3_161	Japan	DRR171777	10089738040	megahit	23	19
3_162	Japan	DRR172019	7080345334	metaspades	19	12
3_163	Japan	DRR171749	10261253265	metaspades	25	26
3_164	Japan	DRR127597	5015738215	metaspades	25	10
3_165	Japan	DRR127789	6926623274	metaspades	36	20
3_166	Japan	DRR171823	5419415604	metaspades	27	22
3_167	Japan	DRR171616	7727821307	metaspades	15	7
3_168	Japan	DRR171665	6549002156	metaspades	10	8
3_169	Japan	DRR171715	7344244750	metaspades	19	20
3_17	Japan	DRR171943	7657970820	metaspades	16	8
3_170	Japan	DRR171493	6082960584	metaspades	18	8
3_171	Japan	DRR171984	8054800494	megahit	24	25
3_172	Japan	DRR172009	5175706921	metaspades	14	7
3_173	Japan	DRR171782	7305782573	megahit	21	27
3_174	Japan	DRR171989	7612381488	metaspades	24	17
3_175	Japan	DRR171787	4652965507	metaspades	15	17
3_176	Japan	DRR171623	7251660686	metaspades	15	12
3_177	Japan	DRR171939	7604389914	metaspades	16	11
3_178	Japan	DRR127704	6123261856	metaspades	18	11
3_179	Japan	DRR171719	8036238960	metaspades	27	15
3_18	Japan	DRR127774	5515213950	metaspades	16	13
3_180	Japan	DRR171498	6105436977	metaspades	15	16
3_181	Japan	DRR171519	5724199925	metaspades	15	10
3_182	Japan	DRR172014	7153867257	megahit	35	27
3_183	Japan	DRR171958	6150202757	megahit	48	15
3_184	Japan	DRR171766	6285798483	metaspades	15	13
3_185	Japan	DRR171704	7408090601	megahit	34	25
3_186	Japan	DRR171511	3866419721	megahit	22	14
3_187	Japan	DRR162775	6001676288	metaspades	13	6
3_188	Japan	DRR171938	7579882900	metaspades	24	18
3_189	Japan	DRR171997	5889688079	metaspades	15	10
3_19	Japan	DRR127751	7918737006	metaspades	20	6
3_190	Japan	DRR171700	5634239007	metaspades	12	11
3_191	Japan	DRR171736	6438402196	metaspades	13	20
3_192	Japan	DRR171672	6592702198	metaspades	17	13
3_193	Japan	DRR171841	5964614138	metaspades	26	10
3_194	Japan	DRR127535	3890370691	metaspades	11	9
3_195	Japan	DRR171574	5662108368	megahit	36	25
3_196	Japan	DRR171885	6008567339	megahit	36	14
3_197	Japan	DRR171838	5034626845	metaspades	17	8
3_198	Japan	DRR171876	7198566782	metaspades	17	9
3_199	Japan	DRR171952	2086609400	metaspades	14	8
3_2	Japan	DRR171555	5529771435	metaspades	17	11
3_20	Japan	DRR171735	4565834668	metaspades	16	6
3_200	Japan	DRR127638	4617687716	megahit	19	3
3_201	Japan	DRR171907	6805488783	metaspades	20	6
3_202	Japan	DRR127559	6603287365	metaspades	23	7
3_203	Japan	DRR171640	10866455716	metaspades	24	24
3_204	Japan	DRR127700	4707908266	metaspades	27	13
3_205	Japan	DRR171883	6847200250	megahit	28	30
3_206	Japan	DRR171496	9179272238	metaspades	23	13
3_207	Japan	DRR171822	5369387216	metaspades	23	14
3_208	Japan	DRR127666	5981611447	metaspades	12	10
3_209	Japan	DRR127519	8506158049	metaspades	16	8
3_21	Japan	DRR171517	3455453169	megahit	14	7
3_210	Japan	DRR171717	5170836772	metaspades	20	7
3_211	Japan	DRR171642	8041549182	metaspades	23	14
3_212	Japan	DRR171790	6836957238	metaspades	12	7
3_213	Japan	DRR172000	5425959339	metaspades	9	10
3_214	Japan	DRR171494	7542191797	megahit	37	29
3_215	Japan	DRR171617	8825285006	metaspades	9	10
3_216	Japan	DRR171572	6638659637	metaspades	21	21
3_217	Japan	DRR171658	9535206454	metaspades	25	13
3_218	Japan	DRR171675	6276118654	metaspades	27	24
3_219	Japan	DRR127509	6291025847	metaspades	19	9
3_22	Japan	DRR127616	6648229136	metaspades	20	22
3_220	Japan	DRR127478	6486706572	metaspades	11	7
3_221	Japan	DRR171528	6497609444	metaspades	29	19
3_222	Japan	DRR171895	6334959131	megahit	33	3
3_223	Japan	DRR171536	6898533100	metaspades	15	10
3_224	Japan	DRR171459	4945761009	metaspades	12	12
3_225	Japan	DRR171831	6165042266	metaspades	25	12
3_226	Japan	DRR127634	10389944355	metaspades	22	12
3_227	Japan	DRR171548	6196627484	metaspades	19	12
3_228	Japan	DRR171534	6770954653	metaspades	16	16
3_229	Japan	DRR171863	5253422846	metaspades	10	11
3_23	Japan	DRR127669	3658139787	metaspades	17	11
3_230	Japan	DRR171779	8393686051	metaspades	20	16
3_231	Japan	DRR171670	7951130283	megahit	36	22
3_232	Japan	DRR171971	8230295305	megahit	15	10
3_233	Japan	DRR171501	7722959868	metaspades	26	16
3_234	Japan	DRR171464	7957296527	metaspades	8	10
3_235	Japan	DRR171904	6559999741	metaspades	27	23
3_236	Japan	DRR171808	5709320382	metaspades	18	16
3_237	Japan	DRR172011	4237540626	metaspades	17	7
3_238	Japan	DRR171975	9056426104	metaspades	22	13
3_239	Japan	DRR171541	4471183844	metaspades	12	7
3_24	Japan	DRR171828	6396305962	metaspades	16	14
3_240	Japan	DRR171588	7960127643	metaspades	22	16
3_241	Japan	DRR171678	7555539376	megahit	20	14
3_242	Japan	DRR127707	8872142135	metaspades	22	16
3_243	Japan	DRR127752	7120548014	metaspades	17	5
3_244	Japan	DRR171795	6506657071	metaspades	19	12
3_245	Japan	DRR127762	7457652606	megahit	26	14
3_246	Japan	DRR171732	7479172485	megahit	24	22
3_247	Japan	DRR171601	7375402725	metaspades	19	10
3_248	Japan	DRR172015	8331809898	metaspades	21	16
3_249	Japan	DRR171813	5804624601	metaspades	25	17
3_25	Japan	DRR171843	6344547735	megahit	45	20
3_250	Japan	DRR171771	4268139124	metaspades	7	7
3_251	Japan	DRR171478	6198920917	metaspades	31	18
3_252	Japan	DRR171674	6978267986	metaspades	19	5
3_253	Japan	DRR171556	6692783535	metaspades	15	12
3_254	Japan	DRR171778	8273212940	megahit	26	18
3_255	Japan	DRR171940	8297759179	metaspades	12	4
3_256	Japan	DRR171897	12057333785	megahit	32	16
3_257	Japan	DRR127617	4883791076	metaspades	21	14
3_258	Japan	DRR171853	5880503603	metaspades	17	10
3_259	Japan	DRR171792	6664730134	metaspades	7	8
3_26	Japan	DRR171711	6133239342	metaspades	13	16
3_260	Japan	DRR127521	7485815395	metaspades	21	19
3_261	Japan	DRR171821	5744221913	megahit	22	14
3_262	Japan	DRR171995	5465745088	metaspades	19	9
3_263	Japan	DRR171796	6274294364	megahit	35	23
3_264	Japan	DRR171655	6842231607	metaspades	20	9
3_265	Japan	DRR171901	4286278742	metaspades	13	20
3_266	Japan	DRR171605	5896016347	metaspades	27	19
3_267	Japan	DRR127594	5351408216	metaspades	18	15
3_268	Japan	DRR127532	5151830315	metaspades	15	8
3_269	Japan	DRR127777	7559306882	megahit	28	24
3_27	Japan	DRR171510	6805148239	metaspades	14	11
3_270	Japan	DRR127628	6174743097	metaspades	27	10
3_271	Japan	DRR171992	6406611719	metaspades	22	21
3_272	Japan	DRR171473	6912794194	metaspades	16	12
3_273	Japan	DRR171769	7255735602	metaspades	12	9
3_274	Japan	DRR171882	5516901132	metaspades	12	12
3_275	Japan	DRR171475	6248285937	metaspades	27	18
3_276	Japan	DRR127481	8714631225	metaspades	22	8
3_277	Japan	DRR171873	6077396406	metaspades	18	10
3_278	Japan	DRR171677	5780070215	metaspades	21	19
3_279	Japan	DRR171867	7826822721	metaspades	28	17
3_28	Japan	DRR171946	6978872879	metaspades	11	5
3_280	Japan	DRR171682	6466240315	metaspades	23	19
3_281	Japan	DRR171460	7841313341	metaspades	14	5
3_282	Japan	DRR171848	7948479427	megahit	49	20
3_283	Japan	DRR172001	4442409940	metaspades	7	6
3_284	Japan	DRR171806	4580658698	megahit	45	33
3_285	Japan	DRR171991	9720433054	metaspades	11	8
3_286	Japan	DRR171965	6885039266	metaspades	9	13
3_287	Japan	DRR171509	6531310425	metaspades	19	18
3_288	Japan	DRR127708	4141675679	metaspades	20	19
3_289	Japan	DRR171703	6186953218	metaspades	29	12
3_29	Japan	DRR171508	5672458146	metaspades	25	18
3_290	Japan	DRR171462	6042146692	metaspades	17	12
3_291	Japan	DRR171982	11089476920	megahit	45	34
3_292	Japan	DRR171569	5013378322	metaspades	25	10
3_293	Japan	DRR171865	7009051890	metaspades	13	8
3_294	Japan	DRR171881	7784302296	metaspades	15	9
3_295	Japan	DRR171920	5971689010	metaspades	30	20
3_296	Japan	DRR171660	4933931784	metaspades	10	4
3_297	Japan	DRR171768	8436320417	metaspades	33	14
3_298	Japan	DRR171833	6034326576	metaspades	13	9
3_299	Japan	DRR171488	6319541317	metaspades	4	5
3_3	Japan	DRR171666	5832256386	metaspades	21	14
3_30	Japan	DRR171492	4297696771	metaspades	17	9
3_300	Japan	DRR171956	8141041143	metaspades	21	11
3_301	Japan	DRR172018	3982509349	metaspades	17	8
3_302	Japan	DRR171643	6401012123	metaspades	15	13
3_303	Japan	DRR171684	5017893316	metaspades	25	13
3_304	Japan	DRR171870	5302382245	metaspades	15	13
3_305	Japan	DRR171570	5423340933	metaspades	21	12
3_306	Japan	DRR171793	6462032081	metaspades	23	16
3_307	Japan	DRR127776	7510078593	metaspades	15	8
3_308	Japan	DRR171812	6156254333	metaspades	6	19
3_309	Japan	DRR171533	1499282832	metaspades	2	6
3_31	Japan	DRR127546	14102828544	metaspades	29	8
3_310	Japan	DRR171592	6043557152	metaspades	14	4
3_311	Japan	DRR171600	7204224358	metaspades	10	15
3_312	Japan	DRR171495	7415775179	metaspades	27	23
3_313	Japan	DRR127692	5405697464	metaspades	22	12
3_314	Japan	DRR171974	6576354430	metaspades	13	9
3_315	Japan	DRR171905	5612438798	megahit	31	13
3_316	Japan	DRR171801	5509224093	metaspades	23	13
3_317	Japan	DRR171543	3515705759	metaspades	10	10
3_318	Japan	DRR171747	7622304025	megahit	29	23
3_319	Japan	DRR171634	7548796811	megahit	41	20
3_32	Japan	DRR171676	7263363014	megahit	39	33
3_320	Japan	DRR127580	6471366583	megahit	36	19
3_321	Japan	DRR127536	6795738690	metaspades	18	10
3_322	Japan	DRR171673	7805519153	metaspades	30	16
3_323	Japan	DRR171742	8007120247	metaspades	23	8
3_324	Japan	DRR171751	7162807603	metaspades	23	17
3_325	Japan	DRR171546	7868107290	metaspades	15	5
3_326	Japan	DRR171659	7788100701	metaspades	23	13
3_327	Japan	DRR171746	8985889119	megahit	20	24
3_328	Japan	DRR171598	6488394561	metaspades	27	13
3_329	Japan	DRR171898	4115718532	megahit	3	0
3_33	Japan	DRR171753	3605305661	metaspades	13	8
3_330	Japan	DRR171877	6364661841	metaspades	27	11
3_331	Japan	DRR172003	6407309729	metaspades	17	13
3_332	Japan	DRR171664	9136119665	megahit	43	12
3_333	Japan	DRR171557	6575889169	metaspades	13	8
3_334	Japan	DRR171693	6066697418	megahit	40	23
3_335	Japan	DRR171988	10168187090	megahit	32	17
3_336	Japan	DRR171748	4669807990	metaspades	16	10
3_337	Japan	DRR171750	11179404000	metaspades	24	27
3_338	Japan	DRR127672	6198285404	metaspades	13	8
3_339	Japan	DRR171968	4946608195	metaspades	7	9
3_34	Japan	DRR171701	7695930190	metaspades	29	23
3_340	Japan	DRR171763	5134058482	metaspades	16	14
3_341	Japan	DRR171868	5788634331	metaspades	21	20
3_342	Japan	DRR171891	5745220809	metaspades	15	7
3_343	Japan	DRR171564	4067147740	metaspades	11	3
3_344	Japan	DRR171714	7179838371	metaspades	8	9
3_345	Japan	DRR171591	6447759612	metaspades	24	13
3_346	Japan	DRR171969	5301083186	metaspades	29	22
3_347	Japan	DRR171738	5393173482	metaspades	12	5
3_348	Japan	DRR171986	6612060926	metaspades	12	10
3_349	Japan	DRR171633	9717535006	metaspades	20	5
3_35	Japan	DRR171652	6726661950	metaspades	16	13
3_350	Japan	DRR171944	7100503212	megahit	20	24
3_351	Japan	DRR171485	6529634166	metaspades	26	31
3_352	Japan	DRR171545	3431353027	metaspades	16	14
3_353	Japan	DRR173017	4161193551	metaspades	4	1
3_354	Japan	DRR171955	8911236282	metaspades	35	23
3_355	Japan	DRR127756	7280198947	megahit	22	16
3_356	Japan	DRR171683	6102206264	metaspades	34	14
3_357	Japan	DRR171720	6518055551	metaspades	17	7
3_358	Japan	DRR171910	11556816767	megahit	52	27
3_359	Japan	DRR127625	6257013250	megahit	40	17
3_36	Japan	DRR171858	5973932190	metaspades	16	10
3_360	Japan	DRR171590	8027472821	metaspades	25	20
3_361	Japan	DRR171522	5473195776	metaspades	12	10
3_362	Japan	DRR171886	6988839515	metaspades	21	13
3_363	Japan	DRR171890	6017790334	metaspades	22	10
3_364	Japan	DRR171814	2825049865	metaspades	15	10
3_365	Japan	DRR171758	7275520780	metaspades	12	8
3_366	Japan	DRR171563	5252597630	metaspades	20	9
3_367	Japan	DRR171765	5503875351	metaspades	10	9
3_368	Japan	DRR171978	5110854061	metaspades	17	7
3_369	Japan	DRR171505	6714130014	megahit	36	18
3_37	Japan	DRR171889	6368482323	megahit	25	7
3_370	Japan	DRR171900	5763403266	metaspades	19	13
3_371	Japan	DRR171959	8025651512	metaspades	31	12
3_372	Japan	DRR171518	2637550989	metaspades	6	5
3_373	Japan	DRR171954	8506268054	metaspades	29	18
3_374	Japan	DRR171625	7525634816	megahit	32	20
3_375	Japan	DRR127537	5932336432	metaspades	16	8
3_376	Japan	DRR173016	4928181427	metaspades	18	8
3_377	Japan	DRR171580	6990199628	metaspades	18	17
3_378	Japan	DRR171983	11324168626	metaspades	17	17
3_379	Japan	DRR171537	7531530757	metaspades	18	9
3_38	Japan	DRR171708	5310750262	metaspades	10	11
3_380	Japan	DRR127603	4511745194	metaspades	11	22
3_381	Japan	DRR171646	6862761524	metaspades	21	12
3_382	Japan	DRR171908	7488489685	metaspades	26	12
3_383	Japan	DRR171854	6666771959	metaspades	24	9
3_384	Japan	DRR171755	9107386679	megahit	29	16
3_385	Japan	DRR171945	7098360450	metaspades	18	10
3_386	Japan	DRR171869	8670618591	metaspades	20	7
3_387	Japan	DRR172017	4790563535	metaspades	9	18
3_388	Japan	DRR171476	7448427100	metaspades	21	21
3_389	Japan	DRR171688	5102846886	metaspades	22	11
3_39	Japan	DRR171981	12771817634	metaspades	29	13
3_390	Japan	DRR171804	7371824627	metaspades	18	19
3_391	Japan	DRR171825	5347949619	metaspades	18	12
3_392	Japan	DRR171772	4729741641	metaspades	10	8
3_393	Japan	DRR171512	6227017542	metaspades	13	17
3_394	Japan	DRR171497	7403529801	metaspades	17	22
3_395	Japan	DRR127755	6290180311	metaspades	22	12
3_396	Japan	DRR127731	9205529542	metaspades	26	6
3_397	Japan	DRR171987	6327703813	metaspades	23	13
3_398	Japan	DRR171520	5713081557	metaspades	11	12
3_399	Japan	DRR127524	11071213007	metaspades	16	18
3_4	Japan	DRR171614	6239020589	metaspades	18	11
3_40	Japan	DRR171728	7642920122	metaspades	13	3
3_400	Japan	DRR171800	5117561349	metaspades	23	9
3_401	Japan	DRR171996	6701159703	metaspades	36	25
3_402	Japan	DRR127647	5406527143	metaspades	13	4
3_403	Japan	DRR171690	5441092453	metaspades	20	14
3_404	Japan	DRR171594	7577258402	metaspades	16	7
3_405	Japan	DRR171759	4855173683	metaspades	13	7
3_406	Japan	DRR171567	6148121096	metaspades	20	11
3_407	Japan	DRR171909	5282052638	metaspades	6	6
3_408	Japan	DRR171721	683997421	metaspades	2	1
3_409	Japan	DRR171491	5693874473	metaspades	16	13
3_41	Japan	DRR171549	6837243688	metaspades	14	11
3_410	Japan	DRR171593	7409092107	metaspades	24	16
3_411	Japan	DRR171624	7428365046	metaspades	18	10
3_412	Japan	DRR171698	7754444608	metaspades	22	13
3_413	Japan	DRR171811	6383941402	metaspades	23	12
3_414	Japan	DRR171568	3950667801	metaspades	16	8
3_415	Japan	DRR171760	5692912212	metaspades	14	9
3_416	Japan	DRR171463	2275727421	megahit	12	9
3_417	Japan	DRR171606	7323407852	metaspades	25	9
3_418	Japan	DRR171718	2277085384	metaspades	NA	NA
3_419	Japan	DRR171994	7653334970	metaspades	22	15
3_42	Japan	DRR127685	6238395657	metaspades	19	18
3_420	Japan	DRR171937	7697467387	metaspades	14	8
3_421	Japan	DRR127737	9151356780	metaspades	19	11
3_422	Japan	DRR171559	6229028035	metaspades	37	24
3_423	Japan	DRR171612	8066594414	metaspades	14	6
3_424	Japan	DRR171824	5100583379	metaspades	16	10
3_425	Japan	DRR171947	6775054102	metaspades	20	22
3_426	Japan	DRR171818	4567240823	metaspades	1	1
3_427	Japan	DRR171489	5395716630	metaspades	19	24
3_428	Japan	DRR171611	7821709378	metaspades	21	11
3_429	Japan	DRR171667	6700629939	metaspades	30	11
3_43	Japan	DRR171878	6227188069	metaspades	26	12
3_430	Japan	DRR171839	4473226333	metaspades	22	11
3_431	Japan	DRR127514	2160696301	metaspades	8	5
3_432	Japan	DRR171562	1956863746	metaspades	5	6
3_433	Japan	DRR171668	8316852378	metaspades	20	13
3_434	Japan	DRR127557	4791145970	metaspades	7	3
3_435	Japan	DRR171781	7466428685	metaspades	20	7
3_436	Japan	DRR171532	5404820190	metaspades	16	8
3_437	Japan	DRR171830	6660952510	megahit	28	12
3_438	Japan	DRR171875	5786586743	metaspades	8	2
3_439	Japan	DRR171798	5401029205	metaspades	10	2
3_44	Japan	DRR171906	6890327994	metaspades	19	13
3_440	Japan	DRR171578	6248815776	metaspades	12	5
3_441	Japan	DRR171691	7705977522	metaspades	19	13
3_442	Japan	DRR171756	9284234796	metaspades	27	27
3_443	Japan	DRR171577	7896967083	metaspades	21	13
3_444	Japan	DRR171589	2886169161	metaspades	11	6
3_445	Japan	DRR171957	6735819703	metaspades	27	12
3_446	Japan	DRR171579	5399736923	metaspades	11	11
3_447	Japan	DRR171502	6503541911	metaspades	14	8
3_448	Japan	DRR171599	5917206058	metaspades	13	4
3_449	Japan	DRR171554	6996921772	metaspades	19	16
3_45	Japan	DRR172020	7788352966	metaspades	15	6
3_450	Japan	DRR171764	5872086283	metaspades	21	7
3_451	Japan	DRR171809	7008122679	metaspades	22	20
3_452	Japan	DRR171802	4784165228	metaspades	12	9
3_453	Japan	DRR171604	6369136912	metaspades	26	18
3_454	Japan	DRR171595	7431694878	metaspades	18	16
3_455	Japan	DRR171784	10857791686	megahit	42	17
3_456	Japan	DRR171514	4810619128	metaspades	22	11
3_457	Japan	DRR172002	4535141556	metaspades	21	8
3_458	Japan	DRR171871	8964476803	metaspades	30	17
3_459	Japan	DRR127507	5033451978	metaspades	11	10
3_46	Japan	DRR171973	7732516905	metaspades	19	5
3_460	Japan	DRR171791	7021837551	megahit	33	17
3_461	Japan	DRR171780	8249606647	megahit	17	8
3_462	Japan	DRR171472	6001646765	metaspades	16	19
3_463	Japan	DRR171576	116358248	metaspades	1	1
3_464	Japan	DRR171872	5504279951	metaspades	14	16
3_465	Japan	DRR127515	10773756152	metaspades	37	20
3_466	Japan	DRR171685	6341795782	metaspades	24	13
3_467	Japan	DRR171803	5131351752	metaspades	19	9
3_468	Japan	DRR171586	5263903166	megahit	33	36
3_469	Japan	DRR171609	6688985829	megahit	35	23
3_47	Japan	DRR171849	10267428068	metaspades	27	13
3_470	Japan	DRR171671	8236609829	metaspades	7	9
3_471	Japan	DRR171773	6270504357	megahit	34	12
3_472	Japan	DRR171734	7956333606	metaspades	15	7
3_473	Japan	DRR171967	4981376721	metaspades	30	18
3_474	Japan	DRR127649	5943253116	metaspades	29	20
3_475	Japan	DRR171656	5756402944	megahit	23	21
3_476	Japan	DRR171918	6956418381	metaspades	19	7
3_477	Japan	DRR172012	3219568077	metaspades	17	10
3_478	Japan	DRR171844	6392442958	metaspades	9	7
3_479	Japan	DRR171552	6017006200	metaspades	14	9
3_48	Japan	DRR171723	5166004472	metaspades	9	3
3_480	Japan	DRR171862	7122497809	metaspades	20	16
3_481	Japan	DRR171776	9119380141	metaspades	19	8
3_482	Japan	DRR171626	3827382278	metaspades	9	12
3_483	Japan	DRR171902	2564524694	metaspades	0	0
3_484	Japan	DRR171950	7882570364	metaspades	23	12
3_485	Japan	DRR162778	8462198734	metaspades	29	30
3_486	Japan	DRR171826	6485204934	metaspades	23	17
3_487	Japan	DRR171993	7351483090	megahit	30	18
3_488	Japan	DRR171915	7768447371	metaspades	27	33
3_489	Japan	DRR171696	5445581697	metaspades	18	7
3_49	Japan	DRR127754	6727471684	metaspades	23	13
3_490	Japan	DRR127491	2124339384	megahit	7	7
3_491	Japan	DRR127728	6965158871	metaspades	7	10
3_492	Japan	DRR171817	5010425310	metaspades	16	9
3_493	Japan	DRR171827	6630784213	metaspades	21	17
3_494	Japan	DRR172006	3331241872	metaspades	8	5
3_495	Japan	DRR171483	5291959205	megahit	50	19
3_496	Japan	DRR171506	6589444231	metaspades	17	12
3_497	Japan	DRR127583	7199905782	megahit	26	20
3_498	Japan	DRR171842	6145947893	metaspades	18	9
3_499	Japan	DRR171490	5304109565	metaspades	9	11
3_5	Japan	DRR171724	12136345857	metaspades	16	8
3_50	Japan	DRR171775	7903988297	metaspades	13	19
3_500	Japan	DRR171805	6825656323	metaspades	14	8
3_501	Japan	DRR171726	5565512905	metaspades	16	13
3_502	Japan	DRR171832	5702623219	metaspades	21	16
3_503	Japan	DRR171551	5967413837	metaspades	12	8
3_504	Japan	DRR171499	8001881672	metaspades	11	18
3_505	Japan	DRR171739	3759286145	metaspades	20	14
3_506	Japan	DRR171619	7827031456	megahit	45	21
3_507	Japan	DRR171829	6695711493	metaspades	7	10
3_508	Japan	DRR171692	6977630432	metaspades	15	10
3_509	Japan	DRR127485	9023711379	metaspades	26	21
3_51	Japan	DRR171836	4802788331	metaspades	10	8
3_510	Japan	DRR171694	7928532208	metaspades	30	12
3_511	Japan	DRR171861	5644199035	metaspades	15	16
3_512	Japan	DRR171582	6711855882	metaspades	23	13
3_513	Japan	DRR172008	4462519630	metaspades	8	9
3_514	Japan	DRR171976	7742623134	metaspades	19	16
3_515	Japan	DRR171583	2472963877	metaspades	12	10
3_516	Japan	DRR171645	8696081351	metaspades	24	20
3_517	Japan	DRR127646	5995084694	metaspades	29	25
3_518	Japan	DRR171962	4762685111	metaspades	16	11
3_519	Japan	DRR171916	5027374542	metaspades	18	8
3_52	Japan	DRR127488	11268958205	metaspades	18	10
3_520	Japan	DRR171850	5892654225	metaspades	24	9
3_521	Japan	DRR171663	7274795945	metaspades	3	3
3_522	Japan	DRR171653	8662947818	metaspades	0	1
3_523	Japan	DRR171689	4464123425	metaspades	16	15
3_524	Japan	DRR171894	6290888199	metaspades	20	8
3_525	Japan	DRR172010	3644810457	metaspades	14	5
3_526	Japan	DRR171857	6109368175	metaspades	9	11
3_527	Japan	DRR127476	8493149732	metaspades	28	18
3_528	Japan	DRR171702	10764160071	metaspades	28	28
3_529	Japan	DRR171942	4835257010	metaspades	14	9
3_53	Japan	DRR127683	6292083222	megahit	17	6
3_530	Japan	DRR171585	5847408696	metaspades	18	16
3_531	Japan	DRR127579	6262276088	megahit	26	3
3_532	Japan	DRR171587	5545016057	megahit	22	8
3_533	Japan	DRR171880	4960833736	metaspades	17	17
3_534	Japan	DRR127736	5979583282	megahit	20	12
3_535	Japan	DRR171571	4997123022	metaspades	12	13
3_536	Japan	DRR171620	7498805818	megahit	37	32
3_537	Japan	DRR171661	7298807017	metaspades	26	23
3_538	Japan	DRR171961	7726590975	metaspades	27	13
3_539	Japan	DRR127567	5731747535	metaspades	7	9
3_54	Japan	DRR171565	3662800607	metaspades	17	10
3_540	Japan	DRR127720	7300452343	megahit	46	23
3_541	Japan	DRR171699	8654657830	metaspades	2	8
3_542	Japan	DRR171662	6066172740	metaspades	11	7
3_543	Japan	DRR171884	4633386993	megahit	19	12
3_544	Japan	DRR171686	7496605464	megahit	41	30
3_545	Japan	DRR171846	5269292991	metaspades	12	3
3_546	Japan	DRR172005	5082395193	megahit	26	11
3_547	Japan	DRR171852	8563459397	megahit	31	15
3_548	Japan	DRR171461	6565372393	metaspades	7	3
3_549	Japan	DRR171467	10005849918	metaspades	13	10
3_55	Japan	DRR171741	10670875820	megahit	31	25
3_550	Japan	DRR171468	10808757025	megahit	20	16
3_551	Japan	DRR171705	4694006711	metaspades	22	8
3_552	Japan	DRR171911	5566796761	metaspades	20	16
3_553	Japan	DRR171706	4317218419	metaspades	16	9
3_554	Japan	DRR171964	8629710990	megahit	29	30
3_555	Japan	DRR171963	6573418557	metaspades	23	12
3_556	Japan	DRR171851	9458916065	metaspades	18	11
3_557	Japan	DRR171856	6220949126	metaspades	22	4
3_558	Japan	DRR171615	7536512369	metaspades	24	16
3_559	Japan	DRR171761	9494792716	metaspades	13	8
3_56	Japan	DRR171820	5109497158	metaspades	10	8
3_560	Japan	DRR171879	1604363924	metaspades	4	3
3_561	Japan	DRR171948	6455271776	metaspades	14	16
3_562	Japan	DRR171608	7017329798	metaspades	19	10
3_563	Japan	DRR171770	7643727913	metaspades	14	11
3_564	Japan	DRR171602	8373011677	metaspades	14	10
3_565	Japan	DRR171654	5426328837	metaspades	14	7
3_566	Japan	DRR171657	6539623809	metaspades	18	16
3_567	Japan	DRR127748	5205593175	megahit	22	9
3_568	Japan	DRR171618	7145806518	metaspades	19	11
3_569	Japan	DRR171859	5771652617	metaspades	23	12
3_57	Japan	DRR171597	7458956006	metaspades	21	9
3_570	Japan	DRR171465	9990855746	metaspades	28	7
3_571	Japan	DRR171575	7153990849	metaspades	19	17
3_572	Japan	DRR171960	7854062350	metaspades	32	26
3_573	Japan	DRR171985	6560527186	metaspades	18	4
3_574	Japan	DRR171482	6401550652	metaspades	24	19
3_575	Japan	DRR127613	5925622603	metaspades	21	16
3_576	Japan	DRR171573	6754265326	metaspades	1	0
3_577	Japan	DRR171970	9092305572	metaspades	30	14
3_578	Japan	DRR171639	8281758901	metaspades	18	26
3_579	Japan	DRR171887	5853457520	megahit	28	23
3_58	Japan	DRR171523	4052659543	metaspades	12	9
3_580	Japan	DRR171596	7165911872	metaspades	11	3
3_581	Japan	DRR171785	8258543718	metaspades	21	20
3_582	Japan	DRR172021	4871305047	metaspades	9	4
3_583	Japan	DRR171504	8398536065	metaspades	13	6
3_584	Japan	DRR171679	6089904622	metaspades	18	11
3_585	Japan	DRR162777	4990905572	metaspades	21	9
3_586	Japan	DRR171819	5118053055	metaspades	23	16
3_587	Japan	DRR171709	5932339322	megahit	1	3
3_588	Japan	DRR171466	7336440896	metaspades	15	12
3_589	Japan	DRR171470	8154003918	metaspades	23	11
3_59	Japan	DRR171530	3716061922	metaspades	10	9
3_590	Japan	DRR171733	9906889960	megahit	36	16
3_591	Japan	DRR171521	3386461556	metaspades	9	13
3_592	Japan	DRR171712	6812440330	metaspades	31	19
3_593	Japan	DRR171544	5987405164	metaspades	19	17
3_594	Japan	DRR171469	6922884853	megahit	28	17
3_595	Japan	DRR127763	6863461637	megahit	20	14
3_596	Japan	DRR162776	4701732700	megahit	15	6
3_597	Japan	DRR171949	7595307271	metaspades	13	8
3_598	Japan	DRR171637	8188028771	metaspades	15	10
3_599	Japan	DRR171713	6642119588	metaspades	20	10
3_6	Japan	DRR127713	7169592329	megahit	15	8
3_60	Japan	DRR171547	6930334679	metaspades	13	13
3_600	Japan	DRR171744	9835828458	megahit	26	17
3_601	Japan	DRR171835	5966132101	megahit	25	17
3_602	Japan	DRR171930	8016599795	metaspades	33	22
3_603	Japan	DRR171647	2997095435	metaspades	9	6
3_604	Japan	DRR171788	5096126973	metaspades	19	8
3_605	Japan	DRR171648	6741964723	metaspades	21	14
3_606	Japan	DRR171924	7227896303	metaspades	13	11
3_607	Japan	DRR127724	8183173884	metaspades	20	12
3_608	Japan	DRR171925	8201823755	metaspades	23	20
3_609	Japan	DRR171834	6418926474	metaspades	19	11
3_61	Japan	DRR171999	5568646309	metaspades	14	2
3_610	Japan	DRR171539	4255372415	metaspades	24	13
3_611	Japan	DRR171931	7782944777	metaspades	16	9
3_612	Japan	DRR171926	7699806332	megahit	24	21
3_613	Japan	DRR171936	5044096541	metaspades	14	7
3_614	Japan	DRR171745	4338049332	metaspades	12	7
3_615	Japan	DRR171527	5498411373	metaspades	22	8
3_616	Japan	DRR127721	6412035294	megahit	20	10
3_617	Japan	DRR171935	7462584062	megahit	28	13
3_618	Japan	DRR171934	6690519847	metaspades	15	9
3_619	Japan	DRR171928	6309628347	metaspades	12	9
3_62	Japan	DRR171644	6858350828	metaspades	11	10
3_620	Japan	DRR171789	7137800919	megahit	27	23
3_621	Japan	DRR171929	10352029825	megahit	17	12
3_622	Japan	DRR171649	7613774250	metaspades	23	18
3_623	Japan	DRR171525	4227252749	megahit	14	10
3_624	Japan	DRR171631	7334798130	metaspades	25	11
3_625	Japan	DRR171731	5372337596	megahit	20	19
3_626	Japan	DRR171650	4971962818	metaspades	19	11
3_627	Japan	DRR171629	11472687113	metaspades	20	12
3_628	Japan	DRR171932	9864686335	megahit	28	30
3_629	Japan	DRR171933	9693993545	metaspades	29	25
3_63	Japan	DRR171635	8184277314	metaspades	11	3
3_630	Japan	DRR171927	5164071513	metaspades	9	17
3_631	Japan	DRR171892	4174897794	metaspades	23	14
3_632	Japan	DRR171526	6195102682	metaspades	24	8
3_633	Japan	DRR171632	2963027179	metaspades	15	7
3_634	Japan	DRR171730	6886824356	metaspades	10	5
3_635	Japan	DRR171638	7730154620	metaspades	15	17
3_636	Japan	DRR171923	7306543180	metaspades	31	18
3_637	Japan	DRR171630	7807437801	metaspades	20	13
3_638	Japan	DRR171524	4092703392	metaspades	15	13
3_639	Japan	DRR171538	7032760830	megahit	32	20
3_64	Japan	DRR171845	6597166939	metaspades	12	8
3_640	Japan	DRR171540	7025663296	metaspades	8	7
3_641	Japan	DRR171628	10036634699	metaspades	23	12
3_642	Japan	DRR171636	6319047143	metaspades	20	18
3_643	Japan	DRR171729	7489157467	metaspades	14	14
3_644	Japan	DRR171743	5945830944	metaspades	7	9
3_645	Japan	DRR171922	7420201256	megahit	20	6
3_65	Japan	DRR171810	6444625478	metaspades	36	7
3_66	Japan	DRR171584	6337624948	metaspades	14	9
3_67	Japan	DRR171816	5382752855	metaspades	11	3
3_68	Japan	DRR171471	6950863409	metaspades	12	16
3_69	Japan	DRR171896	5554745388	megahit	33	28
3_7	Japan	DRR171707	6618044723	metaspades	26	13
3_70	Japan	DRR171921	9626926396	megahit	45	26
3_71	Japan	DRR171953	9171342030	megahit	44	24
3_72	Japan	DRR171903	4695659532	metaspades	17	11
3_73	Japan	DRR171754	9472076635	metaspades	11	4
3_74	Japan	DRR171516	3017475505	metaspades	5	5
3_75	Japan	DRR171919	6022713624	metaspades	15	3
3_76	Japan	DRR171481	5144264083	metaspades	21	9
3_77	Japan	DRR127552	4020310152	metaspades	15	3
3_78	Japan	DRR171687	5801190876	metaspades	1	1
3_79	Japan	DRR171542	7892285572	metaspades	15	11
3_8	Japan	DRR171529	7298910575	metaspades	17	11
3_80	Japan	DRR127674	6875666831	metaspades	33	13
3_81	Japan	DRR171613	7525821065	megahit	30	14
3_82	Japan	DRR171980	6331367226	metaspades	14	11
3_83	Japan	DRR171752	4150442371	metaspades	19	6
3_84	Japan	DRR162779	3640483934	metaspades	17	15
3_85	Japan	DRR171603	7152132327	metaspades	21	17
3_86	Japan	DRR171799	4877600780	metaspades	16	10
3_87	Japan	DRR171888	5740332159	metaspades	19	9
3_88	Japan	DRR171966	7202544648	metaspades	31	12
3_89	Japan	DRR171767	8263473466	megahit	24	25
3_9	Japan	DRR171740	8316980423	megahit	26	21
3_90	Japan	DRR171794	6986208089	megahit	50	19
3_91	Japan	DRR171622	7046250567	metaspades	28	17
3_92	Japan	DRR172016	4678308549	metaspades	11	5
3_93	Japan	DRR171474	5211287100	metaspades	7	12
3_94	Japan	DRR171797	6507128876	metaspades	17	13
3_95	Japan	DRR127588	5865243226	metaspades	4	8
3_96	Japan	DRR171535	3483760337	metaspades	10	4
3_97	Japan	DRR171560	2418258331	metaspades	6	9
3_98	Japan	DRR171581	8778708487	metaspades	15	11
3_99	Japan	DRR171480	7662244557	metaspades	15	12
4_1	India	SRR5898908	1344200520	metaspades	1	4
4_10	India	SRR5898917	1387130399	metaspades	3	5
4_100	India	SRR5899007	1153088906	metaspades	4	0
4_101	India	SRR5899008	744178266	metaspades	1	3
4_102	India	SRR5899009	838823795	metaspades	4	3
4_103	India	SRR5899010	835355583	metaspades	3	2
4_104	India	SRR5899011	972335134	metaspades	3	3
4_105	India	SRR5899012	1059273220	metaspades	4	4
4_106	India	SRR5899013	1093824590	metaspades	4	1
4_107	India	SRR5899014	998206462	metaspades	3	6
4_108	India	SRR5899015	871897218	metaspades	1	3
4_109	India	SRR5899016	1373123414	metaspades	3	5
4_11	India	SRR5898918	673918005	metaspades	0	3
4_110	India	SRR5899017	616943354	metaspades	2	1
4_12	India	SRR5898919	928540586	metaspades	1	6
4_13	India	SRR5898920	1203927125	metaspades	4	3
4_14	India	SRR5898921	1688320620	metaspades	7	4
4_15	India	SRR5898922	1696663348	metaspades	7	3
4_16	India	SRR5898923	2103248766	metaspades	4	5
4_17	India	SRR5898924	1610417458	metaspades	3	5
4_18	India	SRR5898925	1327594148	metaspades	0	2
4_19	India	SRR5898926	802869306	metaspades	0	2
4_2	India	SRR5898909	773772009	metaspades	1	2
4_20	India	SRR5898927	882772000	metaspades	2	4
4_21	India	SRR5898928	779835379	metaspades	2	0
4_22	India	SRR5898929	953285254	metaspades	1	3
4_23	India	SRR5898930	1217218776	metaspades	2	1
4_24	India	SRR5898931	815464464	metaspades	2	3
4_25	India	SRR5898932	1638306780	metaspades	2	4
4_26	India	SRR5898933	807853605	metaspades	0	0
4_27	India	SRR5898934	1113899152	metaspades	1	1
4_28	India	SRR5898935	1175175845	metaspades	2	1
4_29	India	SRR5898936	811721817	metaspades	2	2
4_3	India	SRR5898910	2142440783	metaspades	4	2
4_30	India	SRR5898937	1411389630	metaspades	1	5
4_31	India	SRR5898938	1208556736	metaspades	3	4
4_32	India	SRR5898939	1227255405	metaspades	1	3
4_33	India	SRR5898940	983729077	metaspades	5	0
4_34	India	SRR5898941	1410279821	metaspades	4	6
4_35	India	SRR5898942	1307661754	metaspades	0	5
4_36	India	SRR5898943	812140981	metaspades	4	0
4_37	India	SRR5898944	1298220991	metaspades	3	7
4_38	India	SRR5898945	1090074858	metaspades	2	3
4_39	India	SRR5898946	1400366558	metaspades	4	1
4_4	India	SRR5898911	1316013844	metaspades	2	1
4_40	India	SRR5898947	1374274716	metaspades	4	2
4_41	India	SRR5898948	1037368291	metaspades	2	1
4_42	India	SRR5898949	1348133665	metaspades	2	6
4_43	India	SRR5898950	668018094	metaspades	3	1
4_44	India	SRR5898951	1035278491	metaspades	3	4
4_45	India	SRR5898952	790582176	metaspades	2	1
4_46	India	SRR5898953	1605014657	metaspades	4	3
4_47	India	SRR5898954	742418100	metaspades	0	2
4_48	India	SRR5898955	942562745	metaspades	4	2
4_49	India	SRR5898956	1538114053	metaspades	2	1
4_5	India	SRR5898912	1036575018	metaspades	1	1
4_50	India	SRR5898957	1081366956	metaspades	2	5
4_51	India	SRR5898958	1270682023	metaspades	0	4
4_52	India	SRR5898959	689450736	metaspades	3	4
4_53	India	SRR5898960	1087495406	metaspades	2	4
4_54	India	SRR5898961	1576569058	metaspades	2	2
4_55	India	SRR5898962	928516286	metaspades	3	1
4_56	India	SRR5898963	997201311	metaspades	4	1
4_57	India	SRR5898964	993896268	metaspades	2	0
4_58	India	SRR5898965	1063103990	metaspades	2	5
4_59	India	SRR5898966	1016781080	metaspades	1	3
4_6	India	SRR5898913	1286730974	metaspades	4	4
4_60	India	SRR5898967	1358498255	metaspades	7	4
4_61	India	SRR5898968	811581241	metaspades	1	4
4_62	India	SRR5898969	1430923840	metaspades	0	3
4_63	India	SRR5898970	983724460	metaspades	3	5
4_64	India	SRR5898971	1347474530	metaspades	6	1
4_65	India	SRR5898972	1575075165	metaspades	2	2
4_66	India	SRR5898973	954061261	metaspades	2	5
4_67	India	SRR5898974	1065812419	metaspades	1	1
4_68	India	SRR5898975	1913605591	metaspades	2	3
4_69	India	SRR5898976	1126014109	metaspades	3	3
4_7	India	SRR5898914	1545640695	metaspades	2	2
4_70	India	SRR5898977	1862246961	metaspades	1	4
4_71	India	SRR5898978	1433920763	metaspades	3	2
4_72	India	SRR5898979	1517224723	metaspades	2	1
4_73	India	SRR5898980	793309934	metaspades	3	2
4_74	India	SRR5898981	937125039	metaspades	3	1
4_75	India	SRR5898982	754584053	metaspades	2	1
4_76	India	SRR5898983	1363678978	metaspades	2	3
4_77	India	SRR5898984	1010009755	metaspades	1	2
4_78	India	SRR5898985	1313430561	metaspades	3	3
4_79	India	SRR5898986	1256070078	metaspades	2	1
4_8	India	SRR5898915	1805641762	metaspades	4	6
4_80	India	SRR5898987	914569895	metaspades	0	3
4_81	India	SRR5898988	1366625440	metaspades	4	2
4_82	India	SRR5898989	1071915165	metaspades	6	0
4_83	India	SRR5898990	1934829494	metaspades	2	1
4_84	India	SRR5898991	1036595583	metaspades	3	1
4_85	India	SRR5898992	1021345817	metaspades	1	5
4_86	India	SRR5898993	859881563	metaspades	0	2
4_87	India	SRR5898994	1193418140	metaspades	1	3
4_88	India	SRR5898995	670339550	metaspades	2	1
4_89	India	SRR5898996	882823784	metaspades	3	3
4_9	India	SRR5898916	1544836274	metaspades	5	4
4_90	India	SRR5898997	1753688459	metaspades	3	1
4_91	India	SRR5898998	1169300878	metaspades	3	1
4_92	India	SRR5898999	2432406897	metaspades	5	0
4_93	India	SRR5899000	1119666721	metaspades	2	2
4_94	India	SRR5899001	874895400	metaspades	1	4
4_95	India	SRR5899002	891899754	metaspades	2	0
4_96	India	SRR5899003	1293408913	metaspades	3	0
4_97	India	SRR5899004	1913868247	metaspades	0	4
4_98	India	SRR5899005	1156488365	metaspades	3	2
4_99	India	SRR5899006	1677800044	metaspades	4	5

## Sheet: Table S3
Table S3. Enriched family in country-specific MAGs (for Korea, India, Japan).
Country	Family	Family & Exclusive	!Family & Exclusive	Family & !Exclusive	!Family & !Exclusive	Odd ratio	P-value
Japan	f__Bacteroidaceae	84	304	326	4700	3.98369	2.67812e-20
Japan	f__Lachnospiraceae	72	316	548	4478	1.86187	2.07298e-05
Korea	f__Coriobacteriaceae	9	215	635	4555	0.300275	4.98421e-05
Korea	f__Micrococcaceae	6	218	15	5175	9.49541	0.000150903
India	f__Bacteroidaceae	7	11	403	4993	7.88428	0.000207207
Korea	f__Christensenellaceae	5	219	12	5178	9.8516	0.000476954
Korea	f__CAG-74	8	216	39	5151	4.89174	0.000589136
Korea	f__CAG-433	4	220	9	5181	10.4667	0.00151848
Japan	f__Anaerotignaceae	6	382	13	5013	6.05679	0.00158418
Korea	f__Peptococcaceae	4	220	10	5180	9.41818	0.00205752
Korea	f__UBA1390	3	221	4	5186	17.5995	0.00216161
Korea	f__UBA1381	4	220	12	5178	7.84545	0.00350473
Japan	f__CAG-508	1	387	105	4921	0.121102	0.00657119
Korea	f__Anaerotignaceae	4	220	15	5175	6.27273	0.00677057
Korea	f__Anaerovoracaceae	7	217	52	5138	3.18734	0.0103167
Korea	f__Desulfovibrionaceae	5	219	29	5161	4.06314	0.0120981
Japan	f__Erysipelatoclostridiaceae	7	381	31	4995	2.96038	0.0167089
Japan	f__Fusobacteriaceae	7	381	31	4995	2.96038	0.0167089
Japan	f__Gastranaerophilaceae	0	388	59	4967	0	0.0205125
Korea	f__CAG-727	7	217	66	5124	2.5044	0.0303634
Korea	f__Ruminococcaceae	15	209	192	4998	1.86827	0.0308586
Korea	f__Pasteurellaceae	4	220	26	5164	3.61119	0.0336076
Korea	f__Muribaculaceae	1	223	134	5056	0.169199	0.0450229
Japan	f__Actinomycetaceae	0	388	47	4979	0	0.0470616

## Sheet: Table S4
Table S4. Metadata for 5,414 species representatives
HRGM name	Genome name	GTDB Taxonomy	Member Count	Continents	Country	Study	Genome type	16S rRNA	Quality	Completeness (%)	Contamination (%)	N50 (bp)	Genome Length (bp)	Strain heterogeneity (%)	23S rRNA length (bp)	16S rRNA length (bp)	5S rRNA length (bp)	# tRNAs	snv/kb
HRGM_Genome_0001	GUT_GENOME096239	d__Bacteria;p__Firmicutes;c__Bacilli;o__Bacillales;f__Domibacillaceae_A;g__Bacillus_O;s__Bacillus_O smithii	1	NA	NA	NCBI	Isolate	Direct	HQ	98.63	0	176274	3238901	NA	2928	1552	110	20	NA
HRGM_Genome_0002	GUT_GENOME096240	d__Bacteria;p__Bacteroidota;c__Bacteroidia;o__Bacteroidales;f__Coprobacteraceae;g__Coprobacter;s__Coprobacter fastidiosus	251	Oceania;NA;North America;Asia;Europe	Mongolia;Denmark;South Korea;NA;Italy;Sweden;Australia;France;United Kingdom;Germany;Canada;Spain;China;Russia;Japan;Israel;United States	NCBI;HGM;KIJ;CIBIO;PATRIC/IMG;CGR;EBI	MAG;Isolate	Direct	HQ	99.62	0	694335	3867973	NA	2243	1524	104	20	14.4236
HRGM_Genome_0003	GUT_GENOME219276	d__Bacteria;p__Bacteroidota;c__Bacteroidia;o__Bacteroidales;f__Coprobacteraceae;g__Coprobacter;s__	6	North America;Asia	Japan;United States;China	HGM;KIJ;EBI	MAG	Indirect	NC	93.58	0.38	183075	3080391	3.98	0	0	87	20	NA
HRGM_Genome_0004	GUT_GENOME096243	d__Bacteria;p__Campylobacterota;c__Campylobacteria;o__Campylobacterales;f__Campylobacteraceae;g__Campylobacter_A;s__Campylobacter_A concisus_R	25	Africa;NA;Asia;North America;Europe	Denmark;South Korea;South Africa;NA;Sweden;Japan;United States	NCBI;HGM;KIJ;CIBIO;PATRIC/IMG;EBI	MAG;Isolate	Direct	NC	99.32	0	832312	1895632	NA	2896	1506	0	20	40.4747
HRGM_Genome_0005	GUT_GENOME143095	d__Bacteria;p__Campylobacterota;c__Campylobacteria;o__Campylobacterales;f__Campylobacteraceae;g__Campylobacter_A;s__Campylobacter_A concisus_K	1	Oceania	Australia	PATRIC/IMG	Isolate	Direct	NC	99.26	0.49	300266	1915934	NA	2894	1505	0	20	NA
HRGM_Genome_0006	GUT_GENOME143096	d__Bacteria;p__Campylobacterota;c__Campylobacteria;o__Campylobacterales;f__Campylobacteraceae;g__Campylobacter_A;s__Campylobacter_A concisus_B	3	Africa;NA	South Africa;NA	PATRIC/IMG	Isolate	Direct	NC	99.88	0	260338	1836142	NA	2894	1506	0	20	NA
HRGM_Genome_0007	GUT_GENOME143097	d__Bacteria;p__Campylobacterota;c__Campylobacteria;o__Campylobacterales;f__Campylobacteraceae;g__Campylobacter_A;s__Campylobacter_A concisus_E	1	Africa	South Africa	PATRIC/IMG	Isolate	Direct	NC	99.88	0.94	190490	1872282	NA	2894	1506	0	20	NA
HRGM_Genome_0008	GUT_GENOME143098	d__Bacteria;p__Campylobacterota;c__Campylobacteria;o__Campylobacterales;f__Campylobacteraceae;g__Campylobacter_A;s__Campylobacter_A concisus_W	1	Africa	South Africa	PATRIC/IMG	Isolate	Direct	NC	99.88	0.56	150974	1937734	NA	2894	1506	0	20	NA
HRGM_Genome_0009	GUT_GENOME143101	d__Bacteria;p__Campylobacterota;c__Campylobacteria;o__Campylobacterales;f__Campylobacteraceae;g__Campylobacter_A;s__Campylobacter_A concisus_I	1	Africa	South Africa	PATRIC/IMG	Isolate	Direct	NC	99.88	0.12	256243	1854434	NA	2894	1506	0	20	NA
HRGM_Genome_0010	GUT_GENOME143103	d__Bacteria;p__Campylobacterota;c__Campylobacteria;o__Campylobacterales;f__Campylobacteraceae;g__Campylobacter_A;s__Campylobacter_A concisus_L	1	Africa	South Africa	PATRIC/IMG	Isolate	Direct	NC	99.82	0.37	179898	1891545	NA	2895	1056	0	20	NA
HRGM_Genome_0011	GUT_GENOME143105	d__Bacteria;p__Campylobacterota;c__Campylobacteria;o__Campylobacterales;f__Campylobacteraceae;g__Campylobacter_A;s__Campylobacter_A concisus_I	1	Europe	Denmark	PATRIC/IMG	Isolate	Direct	NC	99.88	0.12	100202	1906669	NA	2895	1506	0	20	NA
HRGM_Genome_0012	GUT_GENOME143112	d__Bacteria;p__Campylobacterota;c__Campylobacteria;o__Campylobacterales;f__Campylobacteraceae;g__Campylobacter_A;s__Campylobacter_A concisus_D	5	Europe	Denmark	PATRIC/IMG	Isolate	Direct	NC	99.51	0.86	48338	2010217	NA	2896	1506	0	20	NA
HRGM_Genome_0013	GUT_GENOME143115	d__Bacteria;p__Campylobacterota;c__Campylobacteria;o__Campylobacterales;f__Campylobacteraceae;g__Campylobacter_A;s__Campylobacter_A concisus_P	1	Europe	Denmark	PATRIC/IMG	Isolate	Direct	NC	99.88	0.49	138913	1923750	NA	2894	1506	0	20	NA
HRGM_Genome_0014	GUT_GENOME143116	d__Bacteria;p__Campylobacterota;c__Campylobacteria;o__Campylobacterales;f__Campylobacteraceae;g__Campylobacter_A;s__Campylobacter_A concisus_G	2	Europe	Denmark	PATRIC/IMG	Isolate	Direct	NC	99.14	0.62	14154	1924634	NA	2894	1506	0	20	NA
HRGM_Genome_0015	GUT_GENOME143118	d__Bacteria;p__Campylobacterota;c__Campylobacteria;o__Campylobacterales;f__Campylobacteraceae;g__Campylobacter_A;s__Campylobacter_A concisus	3	Europe	Denmark	PATRIC/IMG	Isolate	Direct	NC	99.51	0.37	64374	1884438	NA	2894	1507	0	20	NA
HRGM_Genome_0016	KIJ_genome_9110	d__Bacteria;p__Campylobacterota;c__Campylobacteria;o__Campylobacterales;f__Campylobacteraceae;g__Campylobacter_A;s__	1	Asia	Japan	KIJ	MAG	Direct	MQ	62.9	0.925	3002	1312716	0.0982757	0	1077	0	9	NA
HRGM_Genome_0017	KIJ_genome_8800	d__Bacteria;p__Campylobacterota;c__Campylobacteria;o__Campylobacterales;f__Campylobacteraceae;g__Campylobacter_A;s__Campylobacter_A concisus_I	1	Asia	Japan	KIJ	MAG	NA	MQ	74.45	0.448	3194	1220281	0.0966599	0	0	0	5	NA
HRGM_Genome_0018	GUT_GENOME226020	d__Bacteria;p__Campylobacterota;c__Campylobacteria;o__Campylobacterales;f__Campylobacteraceae;g__Campylobacter_A;s__Campylobacter_A concisus_Q	1	North America	United States	HGM	MAG	NA	NC	99.88	0.37	179545	1776527	NA	0	0	0	20	NA
HRGM_Genome_0019	GUT_GENOME096244	d__Bacteria;p__Proteobacteria;c__Gammaproteobacteria;o__Enterobacterales;f__Enterobacteriaceae;g__Hafnia;s__Hafnia paralvei	15	Europe;NA;North America	Denmark;NA;Sweden;France;United Kingdom;Germany;Canada;United States	NCBI;HGM;HBC;CIBIO;PATRIC/IMG;EBI	MAG;Isolate	Direct	HQ	99.86	0.36	198921	4883880	NA	1500	1326	110	20	37.8618
HRGM_Genome_0020	GUT_GENOME145582	d__Bacteria;p__Proteobacteria;c__Gammaproteobacteria;o__Enterobacterales;f__Enterobacteriaceae;g__Hafnia;s__Hafnia alvei	12	Europe;Asia;North America	South Korea;Denmark;Netherlands;Sweden;France;United States	CIBIO;PATRIC/IMG;HGM;EBI	MAG;Isolate	Direct	HQ	99.92	0.28	4498956	4498956	NA	2905	1538	110	20	12.3268
HRGM_Genome_0021	KIJ_genome_14590	d__Bacteria;p__Proteobacteria;c__Gammaproteobacteria;o__Enterobacterales;f__Enterobacteriaceae;g__Hafnia;s__Hafnia proteus	1	Asia	South Korea	KIJ	MAG	NA	NC	94.31	0.625	22158	4179267	0.934935	0	0	0	11	NA
HRGM_Genome_0022	GUT_GENOME096246	d__Bacteria;p__Proteobacteria;c__Gammaproteobacteria;o__Enterobacterales;f__Enterobacteriaceae;g__Yokenella;s__Yokenella regensburgei	1	NA	NA	NCBI	Isolate	Direct	NC	100	0.87	2596006	4681222	NA	0	514	110	20	NA
HRGM_Genome_0023	GUT_GENOME096298	d__Bacteria;p__Proteobacteria;c__Gammaproteobacteria;o__Enterobacterales;f__Enterobacteriaceae;g__Metakosakonia;s__Metakosakonia massiliensis	1	NA	NA	NCBI	Isolate	Direct	HQ	97.43	0.55	785945	5003540	NA	2903	1537	110	20	NA
HRGM_Genome_0024	GUT_GENOME096384	d__Bacteria;p__Proteobacteria;c__Gammaproteobacteria;o__Enterobacterales;f__Enterobacteriaceae;g__Cedecea;s__Cedecea davisae	1	NA	NA	NCBI	Isolate	Direct	HQ	99.95	0.49	4876800	4886981	NA	2903	1537	110	20	NA
HRGM_Genome_0025	GUT_GENOME096543	d__Bacteria;p__Proteobacteria;c__Gammaproteobacteria;o__Enterobacterales;f__Enterobacteriaceae;g__Enterobacter_A;s__Enterobacter_A timonensis	1	NA	NA	NCBI	Isolate	Direct	HQ	99.67	0.33	931139	4199690	NA	2902	1535	110	20	NA
HRGM_Genome_0026	GUT_GENOME095995	d__Bacteria;p__Proteobacteria;c__Gammaproteobacteria;o__Enterobacterales;f__Enterobacteriaceae;g__Citrobacter;s__Citrobacter portucalensis_A	2	NA	NA	NCBI;PATRIC/IMG	Isolate	Direct	HQ	99.87	0.07	2724488	5154159	NA	2373	1260	110	20	NA
HRGM_Genome_0027	GUT_GENOME095996	d__Bacteria;p__Proteobacteria;c__Gammaproteobacteria;o__Enterobacterales;f__Enterobacteriaceae;g__Enterobacter;s__Enterobacter cancerogenus	2	NA	NA	NCBI;PATRIC/IMG	Isolate	Direct	HQ	99.98	0.04	1031480	4638653	NA	1492	1156	110	20	NA
HRGM_Genome_0028	GUT_GENOME103751	d__Bacteria;p__Proteobacteria;c__Gammaproteobacteria;o__Enterobacterales;f__Enterobacteriaceae;g__Citrobacter_A;s__Citrobacter_A sedlakii	1	NA	NA	PATRIC/IMG	Isolate	Direct	HQ	100	0.08	290667	4631466	NA	2901	1537	110	20	NA
HRGM_Genome_0029	GUT_GENOME143361	d__Bacteria;p__Proteobacteria;c__Gammaproteobacteria;o__Enterobacterales;f__Enterobacteriaceae;g__Cronobacter;s__Cronobacter sakazakii	14	Europe;Oceania;North America	New Zealand;Mexico;Czech Republic;France;United States	PATRIC/IMG;EBI	MAG;Isolate	Direct	HQ	99.69	0.16	4496886	4628081	NA	2900	1537	110	20	19.0947
HRGM_Genome_0030	GUT_GENOME103766	d__Bacteria;p__Proteobacteria;c__Gammaproteobacteria;o__Enterobacterales;f__Enterobacteriaceae;g__Citrobacter;s__Citrobacter portucalensis	24	NA;North America;Asia;Europe	Denmark;South Korea;NA;China;Estonia;Sweden;Japan;United States	NCBI;HGM;KIJ;CIBIO;PATRIC/IMG;CGR;EBI	MAG;Isolate	Indirect	NC	99.87	0.04	4945242	4945242	NA	0	0	110	20	14.3478
HRGM_Genome_0031	GUT_GENOME143502	d__Bacteria;p__Proteobacteria;c__Gammaproteobacteria;o__Enterobacterales;f__Enterobacteriaceae;g__Citrobacter_A;s__Citrobacter_A amalonaticus_D	5	Asia;North America	Singapore;United States	PATRIC/IMG;HGM	MAG;Isolate	Direct	HQ	99.76	0.09	5030517	5083867	NA	2903	1537	110	20	NA
HRGM_Genome_0032	GUT_GENOME143527	d__Bacteria;p__Proteobacteria;c__Gammaproteobacteria;o__Enterobacterales;f__Enterobacteriaceae;g__Cronobacter;s__Cronobacter malonaticus	2	Europe	Czech Republic	PATRIC/IMG	Isolate	Direct	HQ	99.82	0.47	28014	4470927	NA	1279	890	110	20	NA
HRGM_Genome_0033	GUT_GENOME143711	d__Bacteria;p__Proteobacteria;c__Gammaproteobacteria;o__Enterobacterales;f__Enterobacteriaceae;g__Kluyvera;s__Kluyvera ascorbata_B	1	Europe	Spain	PATRIC/IMG	Isolate	Direct	HQ	99.59	2.15	178551	5264779	NA	2903	1535	110	20	NA
HRGM_Genome_0034	KIJ_genome_315	d__Bacteria;p__Proteobacteria;c__Gammaproteobacteria;o__Enterobacterales;f__Enterobacteriaceae;g__Citrobacter_B;s__Citrobacter_B koseri	42	Europe;Asia;North America	Netherlands;China;Italy;Japan;Israel;United States	HGM;KIJ;CIBIO;PATRIC/IMG;EBI	MAG;Isolate	Indirect	NC	99.88	0.319	328803	4569955	0.0222166	0	0	110	20	7.82523
HRGM_Genome_0035	GUT_GENOME143724	d__Bacteria;p__Proteobacteria;c__Gammaproteobacteria;o__Enterobacterales;f__Enterobacteriaceae;g__Citrobacter;s__Citrobacter europaeus	3	Europe;North America	United States;United Kingdom	CIBIO;PATRIC/IMG	MAG;Isolate	Direct	HQ	99.31	0.49	5258449	5258449	NA	2905	1537	110	20	NA
HRGM_Genome_0036	GUT_GENOME143726	d__Bacteria;p__Proteobacteria;c__Gammaproteobacteria;o__Enterobacterales;f__Enterobacteriaceae;g__Salmonella;s__Salmonella bongori	1	Europe	Italy	PATRIC/IMG	Isolate	Direct	HQ	100	0.68	179074	4572147	NA	1671	1537	110	20	NA
HRGM_Genome_0037	KIJ_genome_27334	d__Bacteria;p__Proteobacteria;c__Gammaproteobacteria;o__Enterobacterales;f__Enterobacteriaceae;g__Klebsiella_B;s__Klebsiella_B aerogenes	98	South America;North America;Asia;Europe	Denmark;South Korea;Sweden;Brazil;Singapore;China;Finland;Japan;Israel;United States	HGM;KIJ;CIBIO;PATRIC/IMG;EBI	MAG;Isolate	Indirect	NC	100	0.037	712651	5174068	0.00184341	0	0	110	20	12.9662
HRGM_Genome_0038	GUT_GENOME143740	d__Bacteria;p__Proteobacteria;c__Gammaproteobacteria;o__Enterobacterales;f__Enterobacteriaceae;g__Enterobacter;s__Enterobacter cloacae_B	9	Africa;Oceania;Asia;North America	Singapore;China;United States;Fiji;Madagascar	CIBIO;PATRIC/IMG;HGM	MAG;Isolate	Direct	HQ	98.78	0.33	245699	4686183	NA	860	525	110	20	NA
HRGM_Genome_0039	GUT_GENOME143746	d__Bacteria;p__Proteobacteria;c__Gammaproteobacteria;o__Enterobacterales;f__Enterobacteriaceae;g__Enterobacter;s__Enterobacter nimipressuralis	71	Africa;Oceania;NA;Asia;North America;Europe	South Korea;NA;Sweden;France;United Kingdom;Madagascar;Fiji;Singapore;China;Finland;Japan;Israel;United States	HGM;KIJ;CIBIO;PATRIC/IMG;EBI	MAG;Isolate	Direct	NC	99.07	0.04	293424	4872341	NA	0	1062	110	20	15.2786
HRGM_Genome_0040	GUT_GENOME143747	d__Bacteria;p__Proteobacteria;c__Gammaproteobacteria;o__Enterobacterales;f__Enterobacteriaceae;g__Enterobacter;s__Enterobacter cloacae	16	NA;Asia;North America	Singapore;NA;China;Japan;United States	HGM;CIBIO;PATRIC/IMG;CGR;EBI	MAG;Isolate	Direct	HQ	100	0.11	4918273	5087499	NA	2901	1535	110	20	16.3695
HRGM_Genome_0041	GUT_GENOME143749	d__Bacteria;p__Proteobacteria;c__Gammaproteobacteria;o__Enterobacterales;f__Enterobacteriaceae;g__Enterobacter;s__Enterobacter cloacae_K	1	Europe	France	PATRIC/IMG	Isolate	Direct	HQ	98.68	0.78	209180	4738949	NA	2902	1537	110	20	NA
HRGM_Genome_0042	GUT_GENOME143751	d__Bacteria;p__Proteobacteria;c__Gammaproteobacteria;o__Enterobacterales;f__Enterobacteriaceae;g__Enterobacter;s__Enterobacter cloacae_H	3	Europe;South America;Oceania	Brazil;France;Fiji	CIBIO;PATRIC/IMG	MAG;Isolate	Direct	HQ	99.07	1.17	151932	5342742	NA	2804	1535	110	20	NA
HRGM_Genome_0043	GUT_GENOME143752	d__Bacteria;p__Proteobacteria;c__Gammaproteobacteria;o__Enterobacterales;f__Enterobacteriaceae;g__Enterobacter;s__Enterobacter ludwigii	21	Oceania;North America;Asia;Europe	Denmark;South Korea;Italy;Sweden;Australia;United Kingdom;Germany;Japan;Israel;United States	HGM;HBC;KIJ;CIBIO;PATRIC/IMG;EBI	MAG;Isolate	Direct	HQ	99.97	0.04	332883	4697885	NA	2903	1535	110	20	8.61678
HRGM_Genome_0044	GUT_GENOME143760	d__Bacteria;p__Proteobacteria;c__Gammaproteobacteria;o__Enterobacterales;f__Enterobacteriaceae;g__Enterobacter;s__Enterobacter himalayensis	255	South America;Oceania;NA;Asia;North America;Europe	Mongolia;Austria;Denmark;South Korea;France;India;Fiji;United Kingdom;Canada;Brazil;Spain;Russia;NA;Italy;Sweden;Uruguay;China;Finland;Japan;United States	HGM;HBC;KIJ;CIBIO;PATRIC/IMG;CGR;EBI	MAG;Isolate	Direct	HQ	99.45	0.18	4876110	5004730	NA	2901	1537	110	20	23.4054
HRGM_Genome_0045	GUT_GENOME144544	d__Bacteria;p__Proteobacteria;c__Gammaproteobacteria;o__Enterobacterales;f__Enterobacteriaceae;g__Escherichia;s__Escherichia coli_D	8523	South America;Africa;Oceania;NA;Asia;North America;Europe	Austria;Switzerland;India;Canada;Peru;Gambia;Estonia;Laos;Venezuela;Sweden;Senegal;Kazakhstan;Germany;El Salvador;Haiti;Colombia;Romania;Lebanon;South Korea;Denmark;Georgia;Morocco;Bangladesh;France;United Kingdom;Italy;Madagascar;Chile;Norway;Uruguay;Russia;Sri Lanka;Bolivia;United States;Mongolia;French Guiana;Australia;Thailand;Slovenia;Nigeria;Singapore;Mexico;Iran;Israel;Hungary;Uzbekistan;N…	NCBI;HGM;HBC;KIJ;CIBIO;PATRIC/IMG;CGR;EBI	MAG;Isolate	Direct	HQ	99.97	0.04	5168620	5339468	NA	2902	1537	110	20	24.2652
HRGM_Genome_0046	GUT_GENOME145378	d__Bacteria;p__Proteobacteria;c__Gammaproteobacteria;o__Enterobacterales;f__Enterobacteriaceae;g__Escherichia;s__Escherichia albertii	11	South America;Africa;NA;North America;Asia;Europe	Denmark;NA;Sweden;Bangladesh;Guinea-Bissau;Brazil;Gambia;United States	CIBIO;PATRIC/IMG;EBI	MAG;Isolate	Direct	HQ	98.6	0.33	126515	4965193	NA	2586	1537	110	20	8.95016
HRGM_Genome_0047	GUT_GENOME145695	d__Bacteria;p__Proteobacteria;c__Gammaproteobacteria;o__Enterobacterales;f__Enterobacteriaceae;g__Klebsiella;s__Klebsiella quasipneumoniae	71	South America;Oceania;NA;Asia;North America;Europe	Denmark;NA;Italy;Australia;India;United Kingdom;Fiji;Brazil;Peru;Singapore;Germany;China;Japan;United States	HGM;KIJ;CIBIO;PATRIC/IMG;EBI	MAG;Isolate	Direct	HQ	99.99	0.14	302626	5247162	NA	2898	1535	110	20	28.1725
HRGM_Genome_0048	GUT_GENOME145698	d__Bacteria;p__Proteobacteria;c__Gammaproteobacteria;o__Enterobacterales;f__Enterobacteriaceae;g__Klebsiella;s__Klebsiella variicola	135	Oceania;NA;North America;Asia;Europe	Austria;Denmark;South Korea;Australia;Ireland;United Kingdom;Fiji;Canada;Spain;Russia;Israel;NA;Italy;Sweden;China;Finland;Japan;United States	NCBI;HGM;HBC;KIJ;CIBIO;PATRIC/IMG;EBI	MAG;Isolate	Direct	HQ	100	0.04	370053	5624300	NA	2754	1535	110	20	9.61774
HRGM_Genome_0049	GUT_GENOME145983	d__Bacteria;p__Proteobacteria;c__Gammaproteobacteria;o__Enterobacterales;f__Enterobacteriaceae;g__Escherichia;s__Escherichia fergusonii	1	NA	NA	PATRIC/IMG	Isolate	Direct	HQ	99.9	0.04	4588711	4643861	NA	2901	1537	110	20	NA
HRGM_Genome_0050	GUT_GENOME146008	d__Bacteria;p__Proteobacteria;c__Gammaproteobacteria;o__Enterobacterales;f__Enterobacteriaceae;g__Enterobacter;s__Enterobacter sesami	41	Europe;Asia;North America	Denmark;Italy;Sweden;France;Canada;Norway;China;Russia;Japan;United States	HGM;KIJ;CIBIO;PATRIC/IMG;EBI	MAG;Isolate	Direct	HQ	99.97	0.38	96643	4773474	NA	2901	1537	110	20	24.8518
HRGM_Genome_0051	GUT_GENOME146009	d__Bacteria;p__Proteobacteria;c__Gammaproteobacteria;o__Enterobacterales;f__Enterobacteriaceae;g__Pluralibacter;s__Pluralibacter gergoviae	12	North America	United States	PATRIC/IMG;EBI	MAG;Isolate	Direct	HQ	99.93	1.78	5408082	5408082	NA	3003	1537	110	20	9.67062
HRGM_Genome_0052	GUT_GENOME146010	d__Bacteria;p__Proteobacteria;c__Gammaproteobacteria;o__Enterobacterales;f__Enterobacteriaceae;g__Metakosakonia;s__Metakosakonia intermedia	7	Europe;North America	United States;Finland	CIBIO;PATRIC/IMG;EBI	MAG;Isolate	Direct	HQ	99.34	1.7	5529134	6166452	NA	2898	1537	110	20	NA
HRGM_Genome_0053	GUT_GENOME147524	d__Bacteria;p__Proteobacteria;c__Gammaproteobacteria;o__Enterobacterales;f__Enterobacteriaceae;g__Citrobacter_A;s__Citrobacter_A farmeri	3	Oceania;Asia	Australia;China	CIBIO;PATRIC/IMG;EBI	MAG;Isolate	Direct	HQ	99.97	0.9	5130228	5715629	NA	2903	1537	110	20	NA
HRGM_Genome_0054	GUT_GENOME147525	d__Bacteria;p__Proteobacteria;c__Gammaproteobacteria;o__Enterobacterales;f__Enterobacteriaceae;g__Citrobacter;s__Citrobacter werkmanii_A	1	North America	United States	PATRIC/IMG	Isolate	Direct	HQ	99.97	0.58	4885099	4885099	NA	2907	1537	110	20	NA
HRGM_Genome_0055	GUT_GENOME147598	d__Bacteria;p__Proteobacteria;c__Gammaproteobacteria;o__Enterobacterales;f__Enterobacteriaceae;g__Klebsiella;s__Klebsiella pneumoniae	1034	South America;Africa;Oceania;NA;Asia;North America;Europe	Mongolia;Austria;Switzerland;Australia;Thailand;India;Canada;Singapore;Estonia;Israel;NA;Sweden;Kazakhstan;El Salvador;Finland;Greece;Denmark;South Korea;Netherlands;South Africa;Bangladesh;Fiji;United Kingdom;Brazil;Spain;Portugal;Malaysia;Taiwan;Italy;Norway;China;Russia;Japan;United Republic of Tanzania;United States	NCBI;HGM;HBC;KIJ;CIBIO;PATRIC/IMG;CGR;EBI	MAG;Isolate	Direct	HQ	100	0.02	5306618	5484149	NA	2898	1535	110	20	6.86256
HRGM_Genome_0056	GUT_GENOME140808	d__Bacteria;p__Proteobacteria;c__Gammaproteobacteria;o__Enterobacterales;f__Enterobacteriaceae;g__Escherichia;s__Escherichia marmotae	17	Europe;NA	Sweden;Denmark;Netherlands;NA	CIBIO;PATRIC/IMG;HGM;EBI	MAG;Isolate	Direct	HQ	100	0.04	229669	4486744	NA	2901	1537	109	20	2.87836
HRGM_Genome_0057	GUT_GENOME140826	d__Bacteria;p__Proteobacteria;c__Gammaproteobacteria;o__Enterobacterales;f__Enterobacteriaceae;g__Escherichia;s__Escherichia sp000208585	15	Europe;Africa;NA;Asia	Austria;Spain;NA;Russia;Japan;United Republic of Tanzania;Madagascar	HGM;KIJ;CIBIO;PATRIC/IMG;EBI	MAG;Isolate	Direct	HQ	99.89	0.04	454369	4514939	NA	2900	1537	110	20	27.2148
HRGM_Genome_0058	GUT_GENOME141436	d__Bacteria;p__Proteobacteria;c__Gammaproteobacteria;o__Enterobacterales;f__Enterobacteriaceae;g__Klebsiella_A;s__Klebsiella_A michiganensis	140	NA;North America;Asia;Europe	Austria;Denmark;Netherlands;NA;Italy;Sweden;France;United Kingdom;Canada;China;Estonia;Finland;Japan;United States	HGM;HBC;KIJ;CIBIO;PATRIC/IMG;EBI	MAG;Isolate	Direct	HQ	100	0.74	6152190	6684898	NA	2902	1535	111	20	10.2105
HRGM_Genome_0059	KIJ_genome_5205	d__Bacteria;p__Proteobacteria;c__Gammaproteobacteria;o__Enterobacterales;f__Enterobacteriaceae;g__Raoultella;s__Raoultella ornithinolytica	39	Africa;North America;Asia;Europe	Mongolia;Austria;United Republic of Tanzania;South Korea;Italy;Sweden;Canada;China;Estonia;Japan;Lebanon;United States	HGM;KIJ;CIBIO;PATRIC/IMG;EBI	MAG;Isolate	Indirect	NC	99.54	1.238	505871	5576495	0.00461304	0	0	0	20	14.5414
HRGM_Genome_0060	GUT_GENOME142031	d__Bacteria;p__Proteobacteria;c__Gammaproteobacteria;o__Enterobacterales;f__Enterobacteriaceae;g__Salmonella;s__Salmonella enterica	473	South America;Oceania;NA;Asia;North America;Europe	South Korea;Switzerland;Australia;France;India;Ireland;Fiji;Peru;Canada;United Kingdom;Mexico;Brazil;Spain;Israel;Malaysia;NA;Scotland;Italy;Sweden;Germany;Belgium;China;Colombia;Croatia;United States	PATRIC/IMG;HGM;EBI	MAG;Isolate	Direct	HQ	100	0.04	4946108	4955431	NA	3084	1537	110	20	10.7805
HRGM_Genome_0061	GUT_GENOME000559	d__Bacteria;p__Proteobacteria;c__Gammaproteobacteria;o__Enterobacterales;f__Enterobacteriaceae;g__Klebsiella_A;s__Klebsiella_A oxytoca	137	NA;North America;Asia;Europe	Austria;Denmark;NA;Italy;Sweden;Canada;China;Estonia;Finland;Japan;United States	NCBI;HGM;HBC;KIJ;CIBIO;PATRIC/IMG;EBI	MAG;Isolate	Direct	HQ	100	0.11	428618	5860621	NA	1060	1566	110	20	7.10049
HRGM_Genome_0062	KIJ_genome_8005	d__Bacteria;p__Proteobacteria;c__Gammaproteobacteria;o__Enterobacterales;f__Enterobacteriaceae;g__Citrobacter;s__Citrobacter braakii	23	Europe;North America;Asia	Austria;South Korea;China;Estonia;Sweden;Japan;United States	CIBIO;HGM;KIJ;EBI	MAG	Indirect	NC	99.96	0.402	360236	4968283	0.0170553	0	0	0	20	8.162
HRGM_Genome_0063	KIJ_genome_27746	d__Bacteria;p__Proteobacteria;c__Gammaproteobacteria;o__Enterobacterales;f__Enterobacteriaceae;g__Citrobacter;s__Citrobacter freundii_A	1	Asia	Japan	KIJ	MAG	NA	NC	96.91	1.37	50731	4993945	0.644618	0	0	0	17	NA
HRGM_Genome_0064	KIJ_genome_10957	d__Bacteria;p__Proteobacteria;c__Gammaproteobacteria;o__Enterobacterales;f__Enterobacteriaceae;g__Kluyvera;s__Kluyvera georgiana_A	1	Asia	Japan	KIJ	MAG	NA	MQ	52.58	0	34248	4199873	1.1882	0	0	0	9	NA
HRGM_Genome_0065	KIJ_genome_28010	d__Bacteria;p__Proteobacteria;c__Gammaproteobacteria;o__Enterobacterales;f__Enterobacteriaceae;g__Enterobacter;s__Enterobacter hormaechei	1	Asia	Japan	KIJ	MAG	NA	MQ	50.86	0	4040	3593035	1.89943	0	0	0	4	NA
HRGM_Genome_0066	KIJ_genome_12295	d__Bacteria;p__Proteobacteria;c__Gammaproteobacteria;o__Enterobacterales;f__Enterobacteriaceae;g__Citrobacter_A;s__	1	Asia	Japan	KIJ	MAG	NA	MQ	52.35	0	79063	4508259	0.51273	0	0	110	18	NA
HRGM_Genome_0067	GUT_GENOME001417	d__Bacteria;p__Proteobacteria;c__Gammaproteobacteria;o__Enterobacterales;f__Enterobacteriaceae;g__Enterobacter;s__Enterobacter kobei	33	Europe;North America;Asia	Austria;South Korea;Denmark;Sweden;France;Mexico;China;Finland;Japan;United States	HGM;KIJ;CIBIO;PATRIC/IMG;CGR;EBI	MAG;Isolate	Direct	HQ	99.7	0.65	217039	4918299	NA	2901	1535	110	20	7.47733
HRGM_Genome_0068	KIJ_genome_16831	d__Bacteria;p__Proteobacteria;c__Gammaproteobacteria;o__Enterobacterales;f__Enterobacteriaceae;g__Leclercia;s__Leclercia adecarboxylata	1	Asia	Japan	KIJ	MAG	NA	NC	96.07	0.546	100747	4678011	0.390311	0	0	110	18	NA
HRGM_Genome_0069	GUT_GENOME000563	d__Bacteria;p__Proteobacteria;c__Gammaproteobacteria;o__Enterobacterales;f__Enterobacteriaceae;g__Citrobacter;s__Citrobacter freundii	76	Africa;North America;Asia;Europe	Austria;South Korea;Denmark;NA;Italy;Sweden;United Kingdom;Canada;China;Estonia;Japan;United Republic of Tanzania;United States	HGM;HBC;KIJ;CIBIO;PATRIC/IMG;EBI	MAG;Isolate	Direct	HQ	99.97	0.17	899252	4739968	NA	2918	1448	110	20	9.91454
HRGM_Genome_0070	KIJ_genome_21923	d__Bacteria;p__Proteobacteria;c__Gammaproteobacteria;o__Enterobacterales;f__Enterobacteriaceae;g__Klebsiella_A;s__Klebsiella_A grimontii	39	Europe;North America;Asia	Denmark;Italy;Sweden;United Kingdom;China;Estonia;Japan;United States	HGM;HBC;KIJ;CIBIO;EBI	MAG;Isolate	Indirect	NC	99.1	0.129	322790	5679391	0.00418189	0	0	0	20	6.34725
HRGM_Genome_0071	GUT_GENOME247095	d__Bacteria;p__Proteobacteria;c__Gammaproteobacteria;o__Enterobacterales;f__Enterobacteriaceae;g__Kosakonia;s__Kosakonia cowanii	5	North America;Asia	Japan;United States	CIBIO;KIJ;EBI	MAG	Indirect	NC	94.26	1.85	16049	4218591	0.12	0	0	110	15	NA
HRGM_Genome_0072	GUT_GENOME247084	d__Bacteria;p__Proteobacteria;c__Gammaproteobacteria;o__Enterobacterales;f__Enterobacteriaceae;g__Klebsiella_B;s__	1	North America	United States	CIBIO	MAG	NA	MQ	58.62	0	6476	3911502	0.75	0	0	0	4	NA
HRGM_Genome_0073	GUT_GENOME095296	d__Bacteria;p__Proteobacteria;c__Gammaproteobacteria;o__Enterobacterales;f__Enterobacteriaceae;g__Atlantibacter;s__Atlantibacter hermannii	3	Europe;North America	United States;Italy	CIBIO;HGM;EBI	MAG	NA	NC	98.76	1.47	120519	4363538	0.02	0	0	110	20	NA
HRGM_Genome_0074	GUT_GENOME171567	d__Bacteria;p__Proteobacteria;c__Gammaproteobacteria;o__Enterobacterales;f__Enterobacteriaceae;g__Enterobacter;s__Enterobacter bugandensis	1	Asia	Singapore	EBI	MAG	NA	MQ	70.62	0	40016	4424695	0.54	0	0	110	20	NA
HRGM_Genome_0075	GUT_GENOME171597	d__Bacteria;p__Proteobacteria;c__Gammaproteobacteria;o__Enterobacterales;f__Enterobacteriaceae;g__Klebsiella_A;s__	2	Asia	Singapore	EBI	MAG	Direct	NC	98.35	1.54	257727	5145656	0.12	0	396	110	20	NA
HRGM_Genome_0076	GUT_GENOME177471	d__Bacteria;p__Proteobacteria;c__Gammaproteobacteria;o__Enterobacterales;f__Enterobacteriaceae;g__Metakosakonia;s__Metakosakonia intestini	5	Europe;Asia;North America	Singapore;United States;Italy	CIBIO;EBI	MAG	NA	MQ	69.31	0	83802	5266198	0.08	0	0	0	16	NA
HRGM_Genome_0077	GUT_GENOME211264	d__Bacteria;p__Proteobacteria;c__Gammaproteobacteria;o__Enterobacterales;f__Enterobacteriaceae;g__Klebsiella;s__Klebsiella quasivariicola	1	North America	United States	EBI	MAG	Direct	MQ	69.61	1.07	4344	3011876	0.06	0	955	0	16	NA
HRGM_Genome_0078	GUT_GENOME212260	d__Bacteria;p__Proteobacteria;c__Gammaproteobacteria;o__Enterobacterales;f__Enterobacteriaceae;g__Leclercia;s__Leclercia adecarboxylata_C	2	North America	United States	EBI	MAG	NA	NC	98.21	0.23	218950	4670976	0	0	0	82	19	NA
HRGM_Genome_0079	GUT_GENOME000565	d__Bacteria;p__Proteobacteria;c__Gammaproteobacteria;o__Enterobacterales;f__Enterobacteriaceae;g__Kluyvera;s__	2	Europe;North America	Canada;United Kingdom	HBC	Isolate	Direct	HQ	98.41	0.33	501893	4775714	NA	1309	1528	110	20	NA
HRGM_Genome_0080	GUT_GENOME000595	d__Bacteria;p__Proteobacteria;c__Gammaproteobacteria;o__Enterobacterales;f__Enterobacteriaceae;g__Citrobacter;s__Citrobacter pasteurii	7	North America	Canada;United States	PATRIC/IMG;HGM;HBC	MAG;Isolate	Direct	HQ	99.55	0.33	548481	5038141	NA	1188	1062	110	20	NA
HRGM_Genome_0081	GUT_GENOME000047	d__Bacteria;p__Proteobacteria;c__Gammaproteobacteria;o__Enterobacterales;f__Enterobacteriaceae;g__Enterobacter;s__Enterobacter mori	4	Europe;Asia	Israel;China;United Kingdom	CIBIO;HBC;EBI	MAG;Isolate	Direct	HQ	98.78	0.1	397865	4889793	NA	2902	1589	110	20	NA
HRGM_Genome_0082	GUT_GENOME000057	d__Bacteria;p__Proteobacteria;c__Gammaproteobacteria;o__Enterobacterales;f__Enterobacteriaceae;g__Enterobacter;s__	1	Europe	United Kingdom	HBC	Isolate	Direct	HQ	99.22	0.18	214382	4955949	NA	1464	1537	110	20	NA
HRGM_Genome_0083	GUT_GENOME231247	d__Bacteria;p__Proteobacteria;c__Gammaproteobacteria;o__Enterobacterales;f__Enterobacteriaceae;g__Kluyvera;s__Kluyvera ascorbata	4	Asia;North America	United States;China	CIBIO;HGM;EBI	MAG	NA	NC	98.11	0.83	55892	4968008	0.1	1916	0	110	20	NA
HRGM_Genome_0084	GUT_GENOME231257	d__Bacteria;p__Proteobacteria;c__Gammaproteobacteria;o__Enterobacterales;f__Enterobacteriaceae;g__Enterobacter_D;s__Enterobacter_D kobei	1	North America	United States	HGM	MAG	Direct	HQ	98.64	1.25	235435	4794474	0	2538	1535	110	20	NA
HRGM_Genome_0085	GUT_GENOME231320	d__Bacteria;p__Proteobacteria;c__Gammaproteobacteria;o__Enterobacterales;f__Enterobacteriaceae;g__Pseudescherichia;s__Pseudescherichia sp002298805	1	North America	United States	HGM	MAG	Direct	HQ	97.66	0.49	425780	4302945	0	2908	1557	109	20	NA
HRGM_Genome_0086	GUT_GENOME231453	d__Bacteria;p__Proteobacteria;c__Gammaproteobacteria;o__Enterobacterales;f__Enterobacteriaceae;g__Citrobacter;s__Citrobacter werkmanii	7	Europe;Asia;North America	United States;China;Finland	CIBIO;HGM;EBI	MAG	Indirect	NC	95.25	0.82	126507	4983851	0.03	0	0	110	20	NA
HRGM_Genome_0087	GUT_GENOME231559	d__Bacteria;p__Proteobacteria;c__Gammaproteobacteria;o__Enterobacterales;f__Enterobacteriaceae;g__Metakosakonia;s__Metakosakonia sp002377245	1	North America	United States	HGM	MAG	NA	NC	99.3	1.58	94248	5122475	0.44	1153	0	110	20	NA
HRGM_Genome_0088	GUT_GENOME231920	d__Bacteria;p__Proteobacteria;c__Gammaproteobacteria;o__Enterobacterales;f__Enterobacteriaceae;g__Pseudescherichia;s__Pseudescherichia vulneris	2	North America	United States	HGM	MAG	NA	NC	97.57	0.85	201429	4956281	0.3	0	0	104	20	NA
HRGM_Genome_0089	GUT_GENOME232032	d__Bacteria;p__Proteobacteria;c__Gammaproteobacteria;o__Enterobacterales;f__Enterobacteriaceae;g__RIT-PI-d;s__	1	North America	United States	HGM	MAG	NA	NC	99.79	0.51	112756	5080781	0	0	0	110	20	NA
HRGM_Genome_0090	GUT_GENOME080199	d__Bacteria;p__Proteobacteria;c__Gammaproteobacteria;o__Enterobacterales;f__Enterobacteriaceae;g__Citrobacter_A;s__	1	Europe	Sweden	HGM	MAG	NA	MQ	65.76	0	5438	4193018	1.03	0	0	92	20	NA
HRGM_Genome_0091	GUT_GENOME096248	d__Bacteria;p__Firmicutes;c__Bacilli;o__Lactobacillales;f__Listeriaceae;g__Listeria;s__Listeria innocua	1	NA	NA	NCBI	Isolate	Direct	HQ	99.45	0.55	1455432	2892121	NA	2927	1453	109	19	NA
HRGM_Genome_0092	GUT_GENOME142492	d__Bacteria;p__Firmicutes;c__Bacilli;o__Lactobacillales;f__Listeriaceae;g__Listeria;s__Listeria monocytogenes	2	NA	NA	PATRIC/IMG	Isolate	Direct	HQ	99.45	0	443696	2941624	NA	2927	1546	109	20	NA
HRGM_Genome_0093	GUT_GENOME141005	d__Bacteria;p__Firmicutes;c__Bacilli;o__Lactobacillales;f__Listeriaceae;g__Listeria;s__Listeria monocytogenes_B	7	Europe;NA;North America	Canada;United States;NA;Italy	PATRIC/IMG	Isolate	Direct	HQ	99.45	0	3017944	3017944	NA	2927	1546	109	20	NA
HRGM_Genome_0094	KIJ_genome_22646	d__Bacteria;p__Firmicutes;c__Bacilli;o__Erysipelotrichales;f__Erysipelotrichaceae;g__Absiella;s__Absiella innocuum	347	South America;NA;Asia;North America;Europe	Mongolia;Austria;Denmark;South Korea;Netherlands;France;United Kingdom;Canada;Spain;Singapore;Estonia;Israel;Taiwan;NA;Italy;Sweden;Germany;El Salvador;China;Finland;Japan;United States	NCBI;HGM;HBC;KIJ;CIBIO;PATRIC/IMG;CGR;EBI	MAG;Isolate	Indirect	NC	100	0	163596	4006298	0.0404215	0	0	0	20	9.32318
HRGM_Genome_0095	GUT_GENOME096124	d__Bacteria;p__Firmicutes;c__Bacilli;o__Erysipelotrichales;f__Erysipelotrichaceae;g__Absiella;s__Absiella sp000165065	16	Europe;NA;Asia;North America	Denmark;NA;China;Italy;Sweden;United States	NCBI;HGM;CIBIO;PATRIC/IMG;CGR;EBI	MAG;Isolate	Direct	HQ	99.96	0.94	210659	4486197	NA	2900	1535	107	20	8.50954
HRGM_Genome_0096	GUT_GENOME140045	d__Bacteria;p__Firmicutes;c__Bacilli;o__Erysipelotrichales;f__Erysipelotrichaceae;g__Absiella;s__	15	Europe;North America;Asia	South Korea;United States;China;United Kingdom	HGM;HBC;KIJ;CIBIO;CGR;EBI	MAG;Isolate	Direct	HQ	100	0	101169	4827540	NA	2898	1536	67	20	2.02886
HRGM_Genome_0097	KIJ_genome_25382	d__Bacteria;p__Firmicutes_C;c__Negativicutes;o__Veillonellales;f__Dialisteraceae;g__Dialister;s__Dialister succinatiphilus	401	NA;North America;Asia;Europe	Mongolia;Austria;Denmark;South Korea;Netherlands;NA;Sweden;Bangladesh;France;India;United Kingdom;Kazakhstan;Germany;Spain;China;Japan;Israel;United States	NCBI;HGM;KIJ;CIBIO;EBI	MAG;Isolate	Indirect	NC	100	0	38440	2159553	0.0410599	0	0	0	18	25.0659
HRGM_Genome_0098	KIJ_genome_24393	d__Bacteria;p__Firmicutes_C;c__Negativicutes;o__Veillonellales;f__Dialisteraceae;g__Dialister;s__	3	Asia	South Korea;China	CIBIO;HGM;KIJ	MAG	Indirect	NC	98.96	1.265	27024	2637343	0.0559761	0	0	0	20	NA
HRGM_Genome_0099	KIJ_genome_20746	d__Bacteria;p__Firmicutes_C;c__Negativicutes;o__Veillonellales;f__Dialisteraceae;g__Dialister;s__Dialister sp002320515	59	Europe;South America;Asia	Mongolia;South Korea;Denmark;Netherlands;Sweden;France;Kazakhstan;United Kingdom;Peru;Germany;China;Japan;Israel	CIBIO;HGM;KIJ;EBI	MAG	Indirect	NC	99.89	0	27429	2516431	0.0943104	1811	0	0	20	15.2559
HRGM_Genome_0100	KIJ_genome_18171	d__Bacteria;p__Firmicutes_C;c__Negativicutes;o__Veillonellales;f__Dialisteraceae;g__Dialister;s__	37	Europe;Asia	Japan;South Korea;Netherlands;China	CIBIO;HGM;KIJ;EBI	MAG	Indirect	NC	99.9	0	48406	2477157	0.0164475	0	0	0	20	23.1423
HRGM_Genome_0101	GUT_GENOME026646	d__Bacteria;p__Firmicutes_C;c__Negativicutes;o__Veillonellales;f__Dialisteraceae;g__Dialister;s__	54	Africa;Oceania;North America;Asia;Europe	Sweden;Kazakhstan;United Kingdom;Madagascar;Fiji;China;Japan;Israel;United States	CIBIO;HGM;KIJ;EBI	MAG	Indirect	NC	99.37	0	30818	2345274	0.01	0	0	0	19	10.0098
HRGM_Genome_0102	GUT_GENOME019034	d__Bacteria;p__Firmicutes_C;c__Negativicutes;o__Veillonellales;f__Dialisteraceae;g__Dialister;s__	1	Africa	Madagascar	CIBIO	MAG	NA	MQ	89.98	0	19689	2325548	0.01	0	0	0	18	NA
HRGM_Genome_0103	GUT_GENOME096253	d__Bacteria;p__Firmicutes;c__Bacilli;o__Erysipelotrichales;f__Erysipelotrichaceae;g__Absiella;s__Absiella sp000163515	108	NA;North America;Asia;Europe	Austria;Denmark;South Korea;Netherlands;NA;Sweden;United Kingdom;Germany;Spain;China;Estonia;Japan;United States	NCBI;HGM;HBC;KIJ;CIBIO;PATRIC/IMG;CGR;EBI	MAG;Isolate	Direct	HQ	100	0	2298056	3098456	NA	2893	1534	93	20	6.0436
HRGM_Genome_0104	KIJ_genome_8402	d__Bacteria;p__Bacteroidota;c__Bacteroidia;o__Bacteroidales;f__Marinifilaceae;g__Odoribacter;s__Odoribacter laneus	91	Oceania;North America;Asia;Europe	Denmark;NA;Sweden;Australia;Fiji;Canada;Spain;Japan;Israel;United States	NCBI;HGM;KIJ;CIBIO;PATRIC/IMG;EBI	MAG;Isolate	Indirect	NC	100	0	271642	3565237	0.0298627	0	0	93	20	4.78524
HRGM_Genome_0105	GUT_GENOME095967	d__Bacteria;p__Firmicutes_A;c__Clostridia;o__Oscillospirales;f__Ruminococcaceae;g__Faecalibacterium;s__Faecalibacterium prausnitzii_K	1596	South America;Africa;Oceania;NA;Asia;North America;Europe	Mongolia;Austria;Denmark;South Korea;Netherlands;Bangladesh;France;Fiji;United Kingdom;Peru;Canada;Spain;Russia;Estonia;Israel;NA;Italy;Sweden;Kazakhstan;Germany;Madagascar;El Salvador;China;Finland;Japan;United Republic of Tanzania;United States	HGM;HBC;KIJ;CIBIO;EBI;NCBI;CGR;PATRIC/IMG	MAG;Isolate	Direct	HQ	100	0	296445	3127383	NA	2830	1508	110	20	28.4895
HRGM_Genome_0106	KIJ_genome_22663	d__Bacteria;p__Firmicutes_A;c__Clostridia;o__Oscillospirales;f__Ruminococcaceae;g__Faecalibacterium;s__Faecalibacterium prausnitzii_G	1	Asia	South Korea	KIJ	MAG	Direct	NC	97.03	0	112272	2736021	1.09834	0	415	111	20	NA
HRGM_Genome_0107	GUT_GENOME268227	d__Bacteria;p__Firmicutes_A;c__Clostridia;o__Oscillospirales;f__Ruminococcaceae;g__Faecalibacterium;s__	5	Asia	South Korea;China;Israel	CIBIO;HGM;KIJ	MAG	NA	MQ	77.01	0	19385	2379489	0.18	0	0	110	20	NA
HRGM_Genome_0108	GUT_GENOME147678	d__Bacteria;p__Firmicutes_A;c__Clostridia;o__Oscillospirales;f__Ruminococcaceae;g__Faecalibacterium;s__Faecalibacterium prausnitzii_G	2996	South America;Africa;Oceania;NA;Asia;North America;Europe	Mongolia;Austria;Denmark;South Korea;Netherlands;Bangladesh;France;Ireland;Fiji;United Kingdom;Peru;Canada;Spain;Russia;India;Estonia;Israel;NA;Italy;Sweden;Kazakhstan;Germany;Madagascar;El Salvador;China;Finland;Japan;United States	HGM;KIJ;CIBIO;PATRIC/IMG;CGR;EBI	MAG;Isolate	Direct	HQ	100	0	2833887	2833887	NA	2830	1508	111	20	21.2498
HRGM_Genome_0109	KIJ_genome_23304	d__Bacteria;p__Firmicutes_A;c__Clostridia;o__Oscillospirales;f__Ruminococcaceae;g__Faecalibacterium;s__	1	Asia	South Korea	KIJ	MAG	NA	MQ	80.35	4.889	14548	1856403	2.67152	0	0	110	17	NA
HRGM_Genome_0110	GUT_GENOME000152	d__Bacteria;p__Firmicutes_A;c__Clostridia;o__Oscillospirales;f__Ruminococcaceae;g__Faecalibacterium;s__Faecalibacterium prausnitzii_H	223	South America;Africa;Oceania;North America;Asia;Europe	Mongolia;Austria;South Korea;Denmark;Netherlands;France;Fiji;United Kingdom;Peru;Canada;Spain;Russia;Israel;Sweden;Kazakhstan;Germany;Madagascar;China;Finland;Japan;United States	HGM;HBC;KIJ;CIBIO;PATRIC/IMG;EBI	MAG;Isolate	Direct	HQ	99.32	0	130275	2852528	NA	2744	1228	111	20	13.4388
HRGM_Genome_0111	KIJ_genome_23096	d__Bacteria;p__Firmicutes_A;c__Clostridia;o__Oscillospirales;f__Ruminococcaceae;g__Faecalibacterium;s__Faecalibacterium prausnitzii_D	128	Asia	Japan;South Korea;India	KIJ	MAG	Indirect	NC	100	0	291444	2626665	0.0637226	0	0	0	20	14.5294
HRGM_Genome_0112	KIJ_genome_7200	d__Bacteria;p__Firmicutes_A;c__Clostridia;o__Oscillospirales;f__Ruminococcaceae;g__Faecalibacterium;s__Faecalibacterium prausnitzii_C	10	Asia	Japan;South Korea	KIJ	MAG	Direct	HQ	100	0	71679	2701054	0.712895	2881	1525	102	19	14.406
HRGM_Genome_0113	GUT_GENOME155439	d__Bacteria;p__Firmicutes_A;c__Clostridia;o__Oscillospirales;f__Ruminococcaceae;g__Faecalibacterium;s__Faecalibacterium prausnitzii_J	239	South America;Africa;Oceania;North America;Asia;Europe	Austria;South Korea;Denmark;Netherlands;France;United Kingdom;Fiji;Peru;Spain;Estonia;Israel;Sweden;Kazakhstan;Madagascar;Germany;China;Finland;Japan;United Republic of Tanzania;United States	CIBIO;HGM;KIJ;EBI	MAG	Indirect	NC	99.32	0	251415	2724245	0.73	0	0	110	20	25.955
HRGM_Genome_0114	KIJ_genome_11161	d__Bacteria;p__Firmicutes_A;c__Clostridia;o__Oscillospirales;f__Ruminococcaceae;g__Faecalibacterium;s__Faecalibacterium prausnitzii_K	2	Asia	Japan	KIJ	MAG	NA	MQ	81.49	0.34	6367	2641349	1.23524	0	0	0	16	NA
HRGM_Genome_0115	KIJ_genome_9285	d__Bacteria;p__Firmicutes_A;c__Clostridia;o__Oscillospirales;f__Ruminococcaceae;g__Faecalibacterium;s__Faecalibacterium prausnitzii_G	3	Asia	Japan	KIJ	MAG	Direct	NC	99.31	0	93368	2852939	0.0639451	2060	1049	0	20	NA
HRGM_Genome_0116	KIJ_genome_3451	d__Bacteria;p__Firmicutes_A;c__Clostridia;o__Oscillospirales;f__Ruminococcaceae;g__Faecalibacterium;s__Faecalibacterium prausnitzii_G	202	Asia	Japan;South Korea;India	KIJ	MAG	Indirect	NC	100	0	103634	2574626	0.124948	0	0	111	20	17.1384
HRGM_Genome_0117	KIJ_genome_15375	d__Bacteria;p__Firmicutes_A;c__Clostridia;o__Oscillospirales;f__Ruminococcaceae;g__Faecalibacterium;s__Faecalibacterium prausnitzii_C	11	Asia	Japan;India	KIJ	MAG	Direct	HQ	99.36	0.104	45001	2709107	0.776663	2959	1500	106	19	16.5896
HRGM_Genome_0118	GUT_GENOME247791	d__Bacteria;p__Firmicutes_A;c__Clostridia;o__Oscillospirales;f__Ruminococcaceae;g__Faecalibacterium;s__	406	Africa;Oceania;North America;Asia;Europe	Mongolia;Austria;South Korea;Denmark;Netherlands;France;India;Fiji;United Kingdom;Canada;Spain;Estonia;Israel;Italy;Sweden;Kazakhstan;Germany;Madagascar;China;Finland;Japan;United States	CIBIO;HGM;KIJ;EBI	MAG	Indirect	NC	98.64	0	69111	2460696	0.02	0	0	0	20	18.1537
HRGM_Genome_0119	KIJ_genome_14761	d__Bacteria;p__Firmicutes_A;c__Clostridia;o__Oscillospirales;f__Ruminococcaceae;g__Faecalibacterium;s__	9	Africa;Asia	Japan;China;Madagascar	CIBIO;HGM;KIJ	MAG	Indirect	NC	100	0	90764	2806491	0.0476293	0	0	0	20	NA
HRGM_Genome_0120	KIJ_genome_6145	d__Bacteria;p__Firmicutes_A;c__Clostridia;o__Oscillospirales;f__Ruminococcaceae;g__Faecalibacterium;s__Faecalibacterium prausnitzii_D	1	Asia	Japan	KIJ	MAG	NA	NC	91.64	1.785	13421	2479056	1.58187	0	0	0	16	NA
HRGM_Genome_0121	KIJ_genome_19879	d__Bacteria;p__Firmicutes_A;c__Clostridia;o__Oscillospirales;f__Ruminococcaceae;g__Faecalibacterium;s__Faecalibacterium prausnitzii_G	1	Asia	Japan	KIJ	MAG	NA	NC	95.69	0.742	25089	2846185	0.408993	0	0	111	20	NA
HRGM_Genome_0122	GUT_GENOME001115	d__Bacteria;p__Firmicutes_A;c__Clostridia;o__Oscillospirales;f__Ruminococcaceae;g__Faecalibacterium;s__Faecalibacterium prausnitzii_E	290	South America;Africa;Oceania;North America;Asia;Europe	Mongolia;Austria;South Korea;Denmark;Netherlands;France;United Kingdom;Fiji;Peru;Spain;Canada;Israel;Sweden;Kazakhstan;Madagascar;Germany;China;Russia;Japan;United States	HGM;KIJ;CIBIO;CGR;EBI	MAG;Isolate	Direct	HQ	100	0	304855	3389503	NA	2721	1508	111	20	17.755
HRGM_Genome_0123	KIJ_genome_17563	d__Bacteria;p__Firmicutes_A;c__Clostridia;o__Oscillospirales;f__Ruminococcaceae;g__Faecalibacterium;s__Faecalibacterium prausnitzii_C	1262	South America;Oceania;North America;Asia;Europe	Mongolia;Austria;South Korea;Denmark;Netherlands;France;Fiji;United Kingdom;Peru;Canada;Spain;Russia;Estonia;Israel;NA;Sweden;Kazakhstan;Germany;China;Finland;Japan;United States	HGM;HBC;KIJ;CIBIO;EBI;NCBI;CGR;PATRIC/IMG	MAG;Isolate	Indirect	NC	100	0	148346	2807257	0.0193058	0	0	0	20	20.3515
HRGM_Genome_0124	KIJ_genome_8028	d__Bacteria;p__Firmicutes_A;c__Clostridia;o__Oscillospirales;f__Ruminococcaceae;g__Faecalibacterium;s__Faecalibacterium prausnitzii_C	167	Asia	Japan;South Korea	KIJ	MAG	Indirect	NC	100	0	118637	2712452	0.0368117	0	0	0	20	19.8395
HRGM_Genome_0125	GUT_GENOME140078	d__Bacteria;p__Firmicutes_A;c__Clostridia;o__Oscillospirales;f__Ruminococcaceae;g__Faecalibacterium;s__Faecalibacterium prausnitzii_I	191	Oceania;North America;Asia;Europe	Mongolia;Austria;South Korea;Denmark;Netherlands;France;United Kingdom;Fiji;Russia;Spain;Estonia;Israel;Sweden;Kazakhstan;Germany;China;Finland;Japan;United States	HGM;KIJ;CIBIO;CGR;EBI	MAG;Isolate	Direct	HQ	98.13	0	88711	2745360	NA	2680	1507	111	20	16.456
HRGM_Genome_0126	GUT_GENOME139147	d__Bacteria;p__Firmicutes_A;c__Clostridia;o__Oscillospirales;f__Ruminococcaceae;g__Faecalibacterium;s__	71	Europe;North America;Asia	Denmark;Sweden;Kazakhstan;United Kingdom;Germany;Spain;China;Japan;United States	CIBIO;HGM;KIJ;EBI	MAG	Indirect	NC	100	0	154007	2335657	0.03	0	0	0	20	9.41823
HRGM_Genome_0127	GUT_GENOME140074	d__Bacteria;p__Firmicutes_A;c__Clostridia;o__Oscillospirales;f__Ruminococcaceae;g__Faecalibacterium;s__Faecalibacterium prausnitzii_D	1288	Africa;Oceania;NA;North America;South America;Asia;Europe	Mongolia;Austria;South Korea;Denmark;Netherlands;Australia;France;Ireland;Fiji;United Kingdom;Peru;Canada;Spain;Russia;Estonia;Israel;NA;Italy;Sweden;Kazakhstan;Germany;Madagascar;China;Finland;Japan;United States	NCBI;HGM;HBC;KIJ;CIBIO;CGR;EBI	MAG;Isolate	Direct	HQ	100	0	234049	2830308	NA	2830	1508	110	20	21.9414
HRGM_Genome_0128	GUT_GENOME095021	d__Bacteria;p__Firmicutes_A;c__Clostridia;o__Oscillospirales;f__Ruminococcaceae;g__Faecalibacterium;s__Faecalibacterium prausnitzii_F	56	Africa;Oceania;Asia;Europe	Austria;Denmark;Netherlands;Sweden;India;Kazakhstan;United Kingdom;Madagascar;Spain;Fiji;China;Estonia;Japan;Israel	CIBIO;HGM;KIJ;EBI	MAG	Indirect	NC	98.35	0	73828	2423712	0.38	0	0	110	20	16.9396
HRGM_Genome_0129	GUT_GENOME123416	d__Bacteria;p__Firmicutes_A;c__Clostridia;o__Oscillospirales;f__Ruminococcaceae;g__Faecalibacterium;s__	235	Oceania;North America;Asia;Europe	Mongolia;Austria;Denmark;Netherlands;France;India;United Kingdom;Fiji;Canada;Spain;Russia;Estonia;Israel;Sweden;Kazakhstan;Germany;China;Finland;Japan;United States	CIBIO;HGM;KIJ;EBI	MAG	Indirect	NC	100	0	151833	2277187	0.01	0	0	97	20	13.8354
HRGM_Genome_0130	GUT_GENOME139132	d__Bacteria;p__Firmicutes_A;c__Clostridia;o__Oscillospirales;f__Ruminococcaceae;g__Faecalibacterium;s__	2	South America	Peru	CIBIO;EBI	MAG	NA	MQ	86.93	2.95	6412	1981557	1.75	0	0	110	17	NA
HRGM_Genome_0131	GUT_GENOME156244	d__Bacteria;p__Firmicutes_A;c__Clostridia;o__Oscillospirales;f__Ruminococcaceae;g__Faecalibacterium;s__Faecalibacterium sp003449675	18	Africa;Oceania;Asia	China;Fiji;Madagascar	CIBIO	MAG	Indirect	NC	99.87	0	110943	2686912	0.16	0	0	110	20	27.5821
HRGM_Genome_0132	GUT_GENOME157191	d__Bacteria;p__Firmicutes_A;c__Clostridia;o__Oscillospirales;f__Ruminococcaceae;g__Faecalibacterium;s__	2	Africa	United Republic of Tanzania	CIBIO	MAG	NA	NC	96.43	0.68	29647	2281803	0.44	0	0	110	20	NA
HRGM_Genome_0133	GUT_GENOME268486	d__Bacteria;p__Firmicutes_A;c__Clostridia;o__Oscillospirales;f__Ruminococcaceae;g__Faecalibacterium;s__	1	Asia	Israel	CIBIO	MAG	NA	NC	92.83	1.59	17780	2211293	1.06	0	0	111	20	NA
HRGM_Genome_0134	GUT_GENOME014039	d__Bacteria;p__Firmicutes_A;c__Clostridia;o__Oscillospirales;f__Ruminococcaceae;g__Faecalibacterium;s__	1	Oceania	Fiji	CIBIO	MAG	NA	MQ	53.9	0	21047	1575087	0.26	0	0	111	14	NA
HRGM_Genome_0135	GUT_GENOME018115	d__Bacteria;p__Firmicutes_A;c__Clostridia;o__Oscillospirales;f__Ruminococcaceae;g__Faecalibacterium;s__	1	Africa	Madagascar	CIBIO	MAG	NA	MQ	71.61	1.79	8840	2241135	0.87	0	0	111	16	NA
HRGM_Genome_0136	GUT_GENOME042029	d__Bacteria;p__Firmicutes_A;c__Clostridia;o__Oscillospirales;f__Ruminococcaceae;g__Faecalibacterium;s__	1	Europe	Netherlands	EBI	MAG	NA	MQ	69.1	3.71	3736	1718013	0.99	0	0	0	11	NA
HRGM_Genome_0137	GUT_GENOME170652	d__Bacteria;p__Firmicutes_A;c__Clostridia;o__Oscillospirales;f__Ruminococcaceae;g__Faecalibacterium;s__	1	South America	Peru	EBI	MAG	NA	MQ	65.5	0	4640	1868435	0.78	0	0	0	16	NA
HRGM_Genome_0138	GUT_GENOME209802	d__Bacteria;p__Firmicutes_A;c__Clostridia;o__Oscillospirales;f__Ruminococcaceae;g__Faecalibacterium;s__	99	Oceania;NA;North America;Asia;Europe	Mongolia;Denmark;Netherlands;France;United Kingdom;Fiji;Canada;Spain;Estonia;Israel;NA;Sweden;Kazakhstan;Germany;China;Finland;United States	CIBIO;HGM;EBI	MAG	Indirect	NC	97.28	0	107371	2401470	0.01	0	0	0	20	17.6662
HRGM_Genome_0139	GUT_GENOME220495	d__Bacteria;p__Firmicutes_A;c__Clostridia;o__Oscillospirales;f__Ruminococcaceae;g__Faecalibacterium;s__	5	Asia	Mongolia;China	CIBIO;HGM;EBI	MAG	NA	MQ	88.14	1.02	10291	2081808	0.55	0	0	0	15	NA
HRGM_Genome_0140	GUT_GENOME225807	d__Bacteria;p__Firmicutes_A;c__Clostridia;o__Oscillospirales;f__Ruminococcaceae;g__Faecalibacterium;s__	1	Africa	United Republic of Tanzania	HGM	MAG	NA	MQ	58.61	0.89	2702	2041599	0.63	0	0	110	17	NA
HRGM_Genome_0141	GUT_GENOME239280	d__Bacteria;p__Firmicutes_A;c__Clostridia;o__Oscillospirales;f__Ruminococcaceae;g__Faecalibacterium;s__	10	South America;Europe;Africa;Oceania	Peru;Germany;Fiji;Madagascar	CIBIO;HGM;EBI	MAG	Indirect	NC	97.03	0.02	23130	2696714	0.25	1943	0	106	19	8.60909
HRGM_Genome_0142	GUT_GENOME096257	d__Bacteria;p__Firmicutes;c__Bacilli;o__Erysipelotrichales;f__Erysipelatoclostridiaceae;g__Erysipelatoclostridium;s__Erysipelatoclostridium ramosum	624	Africa;Oceania;NA;Asia;North America;Europe	Austria;Denmark;South Korea;Netherlands;France;India;Fiji;United Kingdom;Canada;Spain;Russia;Estonia;Israel;NA;Italy;Sweden;Kazakhstan;Germany;Madagascar;China;Finland;Japan;United States	NCBI;HGM;HBC;KIJ;CIBIO;PATRIC/IMG;CGR;EBI	MAG;Isolate	Direct	HQ	100	0	1415681	3793219	NA	2909	1523	86	18	2.38238
HRGM_Genome_0143	KIJ_genome_17644	d__Bacteria;p__Firmicutes;c__Bacilli;o__Erysipelotrichales;f__Erysipelatoclostridiaceae;g__Erysipelatoclostridium;s__	2	Asia	Japan	KIJ	MAG	NA	MQ	81.28	0.864	2248	2682201	0.177509	0	0	86	7	NA
HRGM_Genome_0144	KIJ_genome_20648	d__Bacteria;p__Proteobacteria;c__Gammaproteobacteria;o__Burkholderiales;f__Burkholderiaceae;g__Sutterella;s__Sutterella parvirubra	60	Europe;NA;Asia	Spain;South Korea;China;NA;Japan;Germany	NCBI;HGM;KIJ;CIBIO;PATRIC/IMG;EBI	MAG;Isolate	Indirect	NC	96.89	0.931	37300	2459790	0.0241717	0	0	107	20	6.97636
HRGM_Genome_0145	KIJ_genome_25824	d__Bacteria;p__Proteobacteria;c__Gammaproteobacteria;o__Burkholderiales;f__Burkholderiaceae;g__Sutterella;s__	26	Asia	South Korea;China	CIBIO;KIJ;EBI	MAG	Indirect	NC	96.89	0.621	300193	2523658	0.0237325	0	0	0	20	7.74144
HRGM_Genome_0146	GUT_GENOME033647	d__Bacteria;p__Proteobacteria;c__Gammaproteobacteria;o__Burkholderiales;f__Burkholderiaceae;g__Sutterella;s__	82	Europe;North America;Asia	South Korea;Denmark;France;Kazakhstan;Spain;China;Japan;Israel;United States	CIBIO;HGM;KIJ;EBI	MAG	Indirect	NC	95.5	0.62	88683	2278510	0	0	0	0	20	22.1532
HRGM_Genome_0147	KIJ_genome_20311	d__Bacteria;p__Proteobacteria;c__Gammaproteobacteria;o__Burkholderiales;f__Burkholderiaceae;g__Sutterella;s__	1	Asia	Japan	KIJ	MAG	NA	NC	95.65	0.703	76654	2631801	0.0341811	0	0	0	20	NA
HRGM_Genome_0148	KIJ_genome_11916	d__Bacteria;p__Proteobacteria;c__Gammaproteobacteria;o__Burkholderiales;f__Burkholderiaceae;g__Sutterella;s__	3	Europe;Asia	Japan;Spain	CIBIO;HGM;KIJ	MAG	NA	NC	96.27	0.621	32376	2512845	0.0130449	0	0	0	20	NA
HRGM_Genome_0149	GUT_GENOME045895	d__Bacteria;p__Proteobacteria;c__Gammaproteobacteria;o__Burkholderiales;f__Burkholderiaceae;g__Sutterella;s__	27	Africa;Asia	Japan;China;Madagascar	CIBIO;HGM;KIJ;EBI	MAG	Indirect	NC	96.88	1.25	164126	2489541	0	0	0	0	20	14.9749
HRGM_Genome_0150	GUT_GENOME249850	d__Bacteria;p__Proteobacteria;c__Gammaproteobacteria;o__Burkholderiales;f__Burkholderiaceae;g__Sutterella;s__	1	Asia	China	CIBIO	MAG	NA	NC	95.88	2.62	19513	2497737	0.02	0	0	0	17	NA
HRGM_Genome_0151	KIJ_genome_2192	d__Bacteria;p__Firmicutes;c__Bacilli;o__Erysipelotrichales;f__Erysipelatoclostridiaceae;g__Coprobacillus;s__Coprobacillus cateniformis	100	Oceania;NA;North America;Asia;Europe	Austria;Denmark;South Korea;Netherlands;NA;Sweden;France;United Kingdom;Fiji;Germany;Spain;Canada;China;Israel;United States;Iceland	NCBI;HGM;KIJ;CIBIO;CGR;EBI	MAG;Isolate	Indirect	NC	100	0	103922	3415132	0.0157333	0	0	0	20	4.89462
HRGM_Genome_0152	GUT_GENOME096391	d__Bacteria;p__Firmicutes;c__Bacilli;o__Erysipelotrichales;f__Erysipelatoclostridiaceae;g__Stoquefichus;s__Stoquefichus massiliensis	1	NA	NA	NCBI	Isolate	Direct	HQ	99.06	0	337292	3509866	NA	2901	1142	78	20	NA
HRGM_Genome_0153	GUT_GENOME000624	d__Bacteria;p__Firmicutes;c__Bacilli;o__Erysipelotrichales;f__Erysipelatoclostridiaceae;g__KLE1796;s__KLE1796 sp001580115	15	NA;North America;Asia	Canada;South Korea;China;NA;United States	HBC;KIJ;CIBIO;PATRIC/IMG;EBI	MAG;Isolate	Direct	HQ	100	0.94	168650	3163173	NA	2169	1521	76	20	9.60693
HRGM_Genome_0154	GUT_GENOME099523	d__Bacteria;p__Firmicutes;c__Bacilli;o__Erysipelotrichales;f__Erysipelatoclostridiaceae;g__KLE1796;s__	2	Asia	China	CIBIO;EBI	MAG	Indirect	NC	100	0	64738	2765607	0.01	0	0	0	20	NA
HRGM_Genome_0155	GUT_GENOME104704	d__Bacteria;p__Firmicutes;c__Bacilli;o__Erysipelotrichales;f__Erysipelatoclostridiaceae;g__Stoquefichus;s__Stoquefichus sp001244545	1	Europe	Sweden	CIBIO	MAG	NA	MQ	79.25	0	143396	2819186	0.12	0	0	0	20	NA
HRGM_Genome_0156	GUT_GENOME096268	d__Bacteria;p__Firmicutes;c__Bacilli;o__Bacillales;f__Amphibacillaceae;g__Oceanobacillus;s__Oceanobacillus massiliensis	1	NA	NA	NCBI	Isolate	Direct	HQ	100	0.22	875617	3593561	NA	2871	1344	110	20	NA
HRGM_Genome_0157	GUT_GENOME096269	d__Bacteria;p__Firmicutes_I;c__Bacilli_A;o__Paenibacillales;f__Paenibacillaceae;g__Paenibacillus_L;s__Paenibacillus_L senegalensis	1	NA	NA	NCBI	Isolate	Direct	HQ	98.12	1.84	776519	5614755	NA	2741	1349	112	20	NA
HRGM_Genome_0158	GUT_GENOME096270	d__Bacteria;p__Firmicutes;c__Bacilli;o__Bacillales;f__Bacillaceae_L;g__Bacillus_Q;s__Bacillus_Q timonensis	1	NA	NA	NCBI	Isolate	Direct	HQ	96.18	4.84	1190789	4657724	NA	2916	1546	108	20	NA
HRGM_Genome_0159	GUT_GENOME096271	d__Bacteria;p__Firmicutes;c__Bacilli;o__Bacillales_A;f__Planococcaceae;g__Kurthia;s__Kurthia massiliensis	1	NA	NA	NCBI	Isolate	Direct	HQ	99.34	1.38	358739	3230817	NA	2925	1546	109	20	NA
HRGM_Genome_0160	GUT_GENOME143282	d__Bacteria;p__Firmicutes;c__Bacilli;o__Bacillales_A;f__Planococcaceae;g__Kurthia;s__Kurthia sp002418445	1	Africa	Senegal	PATRIC/IMG	Isolate	Direct	HQ	99.34	4.47	47971	4094628	NA	2924	1546	108	20	NA
HRGM_Genome_0161	GUT_GENOME140364	d__Bacteria;p__Firmicutes;c__Bacilli;o__Bacillales_A;f__Planococcaceae;g__Kurthia;s__Kurthia senegalensis	2	Africa	Senegal	PATRIC/IMG	Isolate	Direct	HQ	98.68	0.39	136247	2976740	NA	2847	1344	109	20	NA
HRGM_Genome_0162	GUT_GENOME096272	d__Bacteria;p__Firmicutes_A;c__Clostridia;o__Clostridiales;f__Clostridiaceae;g__Clostridium_J;s__Clostridium_J senegalense	1	NA	NA	NCBI	Isolate	Direct	HQ	98.22	2.1	721927	3925888	NA	2506	1338	95	20	NA
HRGM_Genome_0163	GUT_GENOME103750	d__Bacteria;p__Firmicutes_A;c__Clostridia;o__Clostridiales;f__Clostridiaceae;g__Clostridium_J;s__Clostridium_J ihumii	1	Europe	France	PATRIC/IMG	Isolate	Direct	HQ	99.19	2.18	124325	4433668	NA	2908	1507	110	20	NA
HRGM_Genome_0164	GUT_GENOME096273	d__Bacteria;p__Actinobacteriota;c__Actinobacteria;o__Actinomycetales;f__Brevibacteriaceae;g__Brevibacterium;s__Brevibacterium senegalense	1	NA	NA	NCBI	Isolate	Direct	HQ	98.84	0	371247	3427329	NA	3105	1523	109	20	NA
HRGM_Genome_0165	GUT_GENOME096274	d__Bacteria;p__Actinobacteriota;c__Coriobacteriia;o__Coriobacteriales;f__Eggerthellaceae;g__Slackia_A;s__Slackia_A piriformis	16	Europe;Asia;North America	Austria;Spain;South Korea;NA;China;Japan;United States	NCBI;HGM;KIJ;CIBIO;PATRIC/IMG;EBI	MAG;Isolate	Direct	HQ	100	0	1804830	2119335	NA	2965	1506	77	20	29.7796
HRGM_Genome_0166	GUT_GENOME258957	d__Bacteria;p__Actinobacteriota;c__Coriobacteriia;o__Coriobacteriales;f__Eggerthellaceae;g__Slackia_A;s__	8	Europe;North America	Netherlands;United States;United Kingdom	CIBIO;EBI	MAG	NA	NC	96.77	0.07	74198	2011770	0.05	0	0	0	20	NA
HRGM_Genome_0167	KIJ_genome_17899	d__Bacteria;p__Firmicutes_A;c__Clostridia;o__Tissierellales;f__Helcococcaceae;g__Parvimonas;s__Parvimonas micra	33	NA;North America;Asia;Europe	South Korea;NA;France;United Kingdom;Spain;China;Japan;Israel;United States	NCBI;HGM;KIJ;CIBIO;EBI	MAG;Isolate	Indirect	NC	97.86	0.609	229844	1541363	0.152262	0	0	75	20	21.2671
HRGM_Genome_0168	GUT_GENOME137460	d__Bacteria;p__Firmicutes_A;c__Clostridia;o__Tissierellales;f__Helcococcaceae;g__Parvimonas;s__Parvimonas sp001553085	9	Europe;Asia;North America	Canada;Austria;Israel;Spain	CIBIO;HGM	MAG	NA	NC	96.65	1.07	25436	1418030	0.11	0	0	111	11	NA
HRGM_Genome_0169	GUT_GENOME093918	d__Bacteria;p__Firmicutes_A;c__Clostridia;o__Tissierellales;f__Helcococcaceae;g__Parvimonas;s__	1	Europe	Austria	CIBIO	MAG	Direct	MQ	77.51	0.83	5372	1235025	0.73	0	447	0	4	NA
HRGM_Genome_0170	KIJ_genome_11473	d__Bacteria;p__Proteobacteria;c__Gammaproteobacteria;o__Burkholderiales;f__Burkholderiaceae;g__Sutterella;s__Sutterella wadsworthensis_A	1123	Africa;Oceania;NA;Asia;North America;Europe	Mongolia;Denmark;South Korea;Netherlands;Australia;France;Fiji;United Kingdom;Canada;Spain;Russia;Estonia;Israel;NA;Sweden;Kazakhstan;Germany;Madagascar;China;Finland;Japan;United States	NCBI;HGM;KIJ;CIBIO;PATRIC/IMG;EBI	MAG;Isolate	Indirect	NC	98.75	0	28294	2476531	0.0302647	0	0	107	19	18.0745
HRGM_Genome_0171	GUT_GENOME210225	d__Bacteria;p__Proteobacteria;c__Gammaproteobacteria;o__Burkholderiales;f__Burkholderiaceae;g__Sutterella;s__	7	Europe;North America;Asia	Canada;South Korea;China;Finland;United States	CIBIO;HGM;KIJ;EBI	MAG	NA	NC	93.48	0.12	8244	2004551	0.01	0	0	107	17	NA
HRGM_Genome_0172	GUT_GENOME258867	d__Bacteria;p__Proteobacteria;c__Gammaproteobacteria;o__Burkholderiales;f__Burkholderiaceae;g__Sutterella;s__	1	Europe	United Kingdom	CIBIO	MAG	NA	MQ	82.84	1.29	5041	2011841	0.46	0	0	0	16	NA
HRGM_Genome_0173	GUT_GENOME096281	d__Bacteria;p__Actinobacteriota;c__Actinobacteria;o__Actinomycetales;f__Actinomycetaceae;g__Pauljensenia;s__Pauljensenia sp000308055	13	Europe;NA;Asia;North America	Denmark;NA;Italy;Sweden;Japan;United States	NCBI;HGM;KIJ;CIBIO;EBI	MAG;Isolate	Direct	HQ	99.84	0.71	305638	1864179	NA	3063	1537	110	20	41.1272
HRGM_Genome_0174	KIJ_genome_20742	d__Bacteria;p__Actinobacteriota;c__Actinobacteria;o__Actinomycetales;f__Actinomycetaceae;g__Pauljensenia;s__Pauljensenia sp000308055	1	Asia	South Korea	KIJ	MAG	NA	MQ	85.67	3.475	4494	1718181	1.15022	2498	0	0	20	NA
HRGM_Genome_0175	KIJ_genome_13666	d__Bacteria;p__Actinobacteriota;c__Actinobacteria;o__Actinomycetales;f__Actinomycetaceae;g__Pauljensenia;s__Pauljensenia sp000308055	1	Asia	South Korea	KIJ	MAG	NA	MQ	67.89	2.492	3159	1296120	2.72311	0	0	0	11	NA
HRGM_Genome_0176	GUT_GENOME003966	d__Bacteria;p__Actinobacteriota;c__Actinobacteria;o__Actinomycetales;f__Actinomycetaceae;g__Pauljensenia;s__	6	Europe;Asia	Sweden;Denmark;China;Italy	CIBIO;HGM;EBI	MAG	NA	NC	97.95	0.47	60865	1835106	0.01	0	0	0	20	NA
HRGM_Genome_0177	GUT_GENOME098769	d__Bacteria;p__Actinobacteriota;c__Actinobacteria;o__Actinomycetales;f__Actinomycetaceae;g__Pauljensenia;s__	2	Asia	China	CIBIO;EBI	MAG	NA	MQ	78.28	1.78	4964	1473621	0.16	0	0	0	19	NA
HRGM_Genome_0178	GUT_GENOME207895	d__Bacteria;p__Actinobacteriota;c__Actinobacteria;o__Actinomycetales;f__Actinomycetaceae;g__Pauljensenia;s__Pauljensenia sp000758755	1	North America	United States	EBI	MAG	NA	NC	93.74	0	19596	1808392	0.08	0	0	0	19	NA
HRGM_Genome_0179	GUT_GENOME096283	d__Bacteria;p__Firmicutes;c__Bacilli;o__Bacillales;f__Bacillaceae_A;g__Bacillus_V;s__Bacillus_V massiliosenegalensis	1	NA	NA	NCBI	Isolate	Direct	HQ	98.78	4.19	701489	4967913	NA	1708	1458	110	20	NA
HRGM_Genome_0180	GUT_GENOME096284	d__Bacteria;p__Actinobacteriota;c__Coriobacteriia;o__Coriobacteriales;f__Coriobacteriaceae;g__Enorma;s__Enorma massiliensis	51	South America;NA;Asia;North America;Europe	Austria;Denmark;South Korea;Netherlands;NA;Italy;France;United Kingdom;Germany;Peru;Spain;Canada;China;Japan;Israel	NCBI;HGM;HBC;KIJ;CIBIO;EBI	MAG;Isolate	Direct	HQ	98.39	0.81	1607085	2280503	NA	2954	1500	94	20	24.6496
HRGM_Genome_0181	GUT_GENOME096299	d__Bacteria;p__Actinobacteriota;c__Coriobacteriia;o__Coriobacteriales;f__Coriobacteriaceae;g__Enorma;s__Enorma massiliensis_A	5	Europe	France;NA;United Kingdom	CIBIO;PATRIC/IMG;NCBI	MAG;Isolate	Direct	HQ	100	0.81	43023	2331554	NA	2963	1497	100	20	NA
HRGM_Genome_0182	GUT_GENOME096545	d__Bacteria;p__Actinobacteriota;c__Coriobacteriia;o__Coriobacteriales;f__Coriobacteriaceae;g__Collinsella;s__Collinsella ihuae	1	NA	NA	NCBI	Isolate	Direct	HQ	99.19	0	199822	2836446	NA	2968	1503	107	20	NA
HRGM_Genome_0183	KIJ_genome_4186	d__Bacteria;p__Actinobacteriota;c__Coriobacteriia;o__Coriobacteriales;f__Coriobacteriaceae;g__Collinsella;s__	3	Europe;Asia	Japan;South Korea;Spain	CIBIO;KIJ	MAG	NA	NC	93.44	0	16122	2259445	2.07509	0	0	105	15	NA
HRGM_Genome_0184	GUT_GENOME283696	d__Bacteria;p__Actinobacteriota;c__Coriobacteriia;o__Coriobacteriales;f__Coriobacteriaceae;g__Enorma;s__	3	Europe	Sweden;France	CIBIO;HGM	MAG	NA	NC	97.74	1.76	11759	2044723	0.14	0	0	100	20	NA
HRGM_Genome_0185	GUT_GENOME098007	d__Bacteria;p__Actinobacteriota;c__Coriobacteriia;o__Coriobacteriales;f__Coriobacteriaceae;g__Enorma;s__	2	Asia	China	CIBIO;EBI	MAG	NA	NC	100	0	83961	2046650	0.03	0	0	0	20	NA
HRGM_Genome_0186	GUT_GENOME096285	d__Bacteria;p__Firmicutes_A;c__Clostridia;o__Tissierellales;f__Peptoniphilaceae;g__Peptoniphilus_E;s__Peptoniphilus_E obesi	1	NA	NA	NCBI	Isolate	Direct	NC	97.9	0	419012	1773998	NA	1200	1524	0	14	NA
HRGM_Genome_0187	GUT_GENOME096296	d__Bacteria;p__Firmicutes_A;c__Clostridia;o__Tissierellales;f__Helcococcaceae;g__Anaerococcus;s__Anaerococcus senegalensis	1	NA	NA	NCBI	Isolate	Direct	HQ	99.39	0.91	1367741	1795828	NA	3050	1521	111	20	NA
HRGM_Genome_0188	GUT_GENOME096490	d__Bacteria;p__Firmicutes_A;c__Clostridia;o__Tissierellales;f__Helcococcaceae;g__Anaerococcus;s__Anaerococcus sp001182725	5	NA;North America	United States;NA	NCBI;EBI	MAG;Isolate	Direct	HQ	99.39	0.39	1226270	1903534	NA	2963	1521	111	20	NA
HRGM_Genome_0189	GUT_GENOME096537	d__Bacteria;p__Firmicutes_A;c__Clostridia;o__Tissierellales;f__Helcococcaceae;g__Anaerococcus;s__Anaerococcus rubeinfantis	1	NA	NA	NCBI	Isolate	Direct	HQ	99.39	0.3	1764657	1929163	NA	3058	1522	111	20	NA
HRGM_Genome_0190	GUT_GENOME096134	d__Bacteria;p__Firmicutes_A;c__Clostridia;o__Tissierellales;f__Helcococcaceae;g__Anaerococcus;s__Anaerococcus hydrogenalis	2	NA	NA	NCBI;PATRIC/IMG	Isolate	Direct	HQ	95.83	1.52	90509	1889366	NA	3059	1522	111	20	NA
HRGM_Genome_0191	GUT_GENOME140602	d__Bacteria;p__Firmicutes_A;c__Clostridia;o__Tissierellales;f__Helcococcaceae;g__Anaerococcus;s__Anaerococcus vaginalis_B	2	Europe;North America	France;United States	PATRIC/IMG;HGM	MAG;Isolate	Direct	NC	96.24	0	64715	1997974	NA	3054	1522	0	16	NA
HRGM_Genome_0192	GUT_GENOME140603	d__Bacteria;p__Firmicutes_A;c__Clostridia;o__Tissierellales;f__Helcococcaceae;g__Anaerococcus;s__Anaerococcus obesiensis	29	Europe;Asia;North America	Canada;Spain;Bangladesh;France;United States;United Kingdom	CIBIO;PATRIC/IMG;EBI	MAG;Isolate	Indirect	NC	98.59	0.61	157527	2015695	NA	2873	0	111	20	23.1984
HRGM_Genome_0193	GUT_GENOME171326	d__Bacteria;p__Firmicutes_A;c__Clostridia;o__Tissierellales;f__Helcococcaceae;g__Anaerococcus;s__Anaerococcus prevotii_A	4	North America	United States	EBI	MAG	NA	NC	99.39	0	256598	1697277	0.01	0	0	0	12	NA
HRGM_Genome_0194	GUT_GENOME176483	d__Bacteria;p__Firmicutes_A;c__Clostridia;o__Tissierellales;f__Helcococcaceae;g__Anaerococcus;s__	3	North America	United States	EBI	MAG	NA	MQ	85.48	1.22	9821	1405530	0	0	0	111	18	NA
HRGM_Genome_0195	KIJ_genome_28707	d__Bacteria;p__Bacteroidota;c__Bacteroidia;o__Bacteroidales;f__Rikenellaceae;g__Alistipes;s__Alistipes obesi	529	South America;Oceania;NA;Asia;North America;Europe	Mongolia;Austria;Denmark;South Korea;Netherlands;Australia;France;Fiji;United Kingdom;Peru;Canada;Spain;Israel;NA;Italy;Sweden;Kazakhstan;Germany;China;Finland;Japan;United States	NCBI;HGM;KIJ;CIBIO;EBI	MAG;Isolate	Indirect	NC	98.95	0	122219	2794136	0.317178	0	0	0	17	6.44271
HRGM_Genome_0196	GUT_GENOME175554	d__Bacteria;p__Bacteroidota;c__Bacteroidia;o__Bacteroidales;f__Rikenellaceae;g__Alistipes;s__	1	North America	United States	EBI	MAG	NA	MQ	84.04	2.48	12612	1832154	1.87	0	0	0	14	NA
HRGM_Genome_0197	GUT_GENOME034955	d__Bacteria;p__Bacteroidota;c__Bacteroidia;o__Bacteroidales;f__Rikenellaceae;g__Alistipes;s__	2	Asia	China	CIBIO;EBI	MAG	NA	MQ	89.12	1.92	45818	2131500	0.38	0	0	85	15	NA
HRGM_Genome_0198	GUT_GENOME096287	d__Bacteria;p__Actinobacteriota;c__Actinobacteria;o__Actinomycetales;f__Cellulomonadaceae;g__Cellulomonas;s__Cellulomonas massiliensis	1	NA	NA	NCBI	Isolate	Direct	HQ	95.86	0	3395152	3410512	NA	3099	1213	109	20	NA
HRGM_Genome_0199	GUT_GENOME096544	d__Bacteria;p__Actinobacteriota;c__Actinobacteria;o__Actinomycetales;f__Cellulomonadaceae;g__Cellulomonas;s__Cellulomonas timonensis	1	NA	NA	NCBI	Isolate	Direct	HQ	99.71	1.16	1097545	4057828	NA	3110	1520	109	20	NA
HRGM_Genome_0200	GUT_GENOME096289	d__Bacteria;p__Proteobacteria;c__Gammaproteobacteria;o__Burkholderiales;f__Burkholderiaceae;g__Noviherbaspirillum;s__Noviherbaspirillum massiliense	1	NA	NA	NCBI	Isolate	Direct	HQ	99.77	1.64	3152253	4188269	NA	2870	1526	105	20	NA
HRGM_Genome_0201	GUT_GENOME096290	d__Bacteria;p__Actinobacteriota;c__Actinobacteria;o__Propionibacteriales;f__Nocardioidaceae;g__Aeromicrobium_A;s__Aeromicrobium_A massiliense	1	NA	NA	NCBI	Isolate	Direct	HQ	98.7	1.04	1118791	3322119	NA	3090	1512	110	20	NA
HRGM_Genome_0202	GUT_GENOME096291	d__Bacteria;p__Actinobacteriota;c__Actinobacteria;o__Actinomycetales;f__Cellulomonadaceae;g__Timonella;s__Timonella senegalensis	1	NA	NA	NCBI	Isolate	Direct	HQ	97.21	0	727929	3009940	NA	3501	1525	106	20	NA
HRGM_Genome_0203	KIJ_genome_25521	d__Bacteria;p__Bacteroidota;c__Bacteroidia;o__Bacteroidales;f__Rikenellaceae;g__Alistipes;s__Alistipes putredinis	5377	South America;Oceania;NA;Asia;North America;Europe	Mongolia;Austria;Denmark;South Korea;Netherlands;Australia;France;Ireland;Fiji;United Kingdom;Peru;Canada;Spain;Russia;India;Estonia;Israel;NA;Italy;Sweden;Kazakhstan;Germany;China;Finland;Japan;United States	NCBI;HGM;KIJ;CIBIO;EBI	MAG;Isolate	Indirect	NC	99.51	0.48	111232	2240861	0.333277	0	0	0	20	11.2176
HRGM_Genome_0204	KIJ_genome_2411	d__Bacteria;p__Bacteroidota;c__Bacteroidia;o__Bacteroidales;f__Rikenellaceae;g__Alistipes;s__Alistipes putredinis	1	Asia	Japan	KIJ	MAG	NA	MQ	84.66	2.211	20251	2289585	1.73428	0	0	0	18	NA
HRGM_Genome_0205	GUT_GENOME000608	d__Bacteria;p__Bacteroidota;c__Bacteroidia;o__Bacteroidales;f__Rikenellaceae;g__Alistipes;s__	41	North America	Canada;United States	CIBIO;HGM;HBC;EBI	MAG;Isolate	Direct	HQ	99.52	0.64	678153	2906288	NA	2866	1519	108	20	12.2953
HRGM_Genome_0206	GUT_GENOME096292	d__Bacteria;p__Bacteroidota;c__Bacteroidia;o__Bacteroidales;f__Rikenellaceae;g__Alistipes;s__Alistipes senegalensis	36	Oceania;NA;North America;Asia;Europe	Mongolia;Austria;South Korea;Netherlands;NA;Sweden;United Kingdom;Kazakhstan;Fiji;Canada;Germany;China;Japan;United States	NCBI;HGM;KIJ;CIBIO;EBI	MAG;Isolate	Direct	HQ	99.76	0.48	2238564	4017609	NA	2865	1524	108	20	13.5354
HRGM_Genome_0207	GUT_GENOME096556	d__Bacteria;p__Bacteroidota;c__Bacteroidia;o__Bacteroidales;f__Rikenellaceae;g__Alistipes;s__Alistipes sp900083545	2	NA;Asia	Israel;NA	CIBIO;NCBI	MAG;Isolate	Direct	HQ	100	0	3788833	3805205	NA	2865	1524	108	20	NA
HRGM_Genome_0208	GUT_GENOME096573	d__Bacteria;p__Bacteroidota;c__Bacteroidia;o__Bacteroidales;f__Rikenellaceae;g__Alistipes;s__Alistipes timonensis	15	NA;North America;Asia;Europe	South Korea;NA;Sweden;United Kingdom;Canada;China;Japan;Israel;United States	NCBI;HGM;HBC;KIJ;CIBIO;EBI	MAG;Isolate	Direct	HQ	100	0	373317	3488964	NA	2865	1524	108	20	8.56348
HRGM_Genome_0209	KIJ_genome_17517	d__Bacteria;p__Bacteroidota;c__Bacteroidia;o__Bacteroidales;f__Rikenellaceae;g__Alistipes;s__Alistipes senegalensis	2	Asia	South Korea	KIJ	MAG	NA	NC	98.31	0.48	109097	3393117	0.664589	0	0	0	17	NA
HRGM_Genome_0210	KIJ_genome_3314	d__Bacteria;p__Bacteroidota;c__Bacteroidia;o__Bacteroidales;f__Rikenellaceae;g__Alistipes;s__	1	Asia	South Korea	KIJ	MAG	NA	NC	99.51	1.201	345075	2496508	1.05811	0	0	0	20	NA
HRGM_Genome_0211	KIJ_genome_8774	d__Bacteria;p__Bacteroidota;c__Bacteroidia;o__Bacteroidales;f__Rikenellaceae;g__Alistipes;s__Alistipes onderdonkii	2234	Oceania;NA;Asia;North America;Europe	Mongolia;Austria;South Korea;Denmark;Netherlands;Australia;France;Ireland;Fiji;United Kingdom;Canada;Spain;Russia;Estonia;Israel;NA;Italy;Sweden;Kazakhstan;Germany;China;Finland;Japan;United States	HGM;HBC;KIJ;CIBIO;EBI;NCBI;CGR;PATRIC/IMG	MAG;Isolate	Indirect	NC	99.27	0.48	252999	3357885	0.0255498	0	0	0	20	23.115
HRGM_Genome_0212	KIJ_genome_10739	d__Bacteria;p__Bacteroidota;c__Bacteroidia;o__Bacteroidales;f__Rikenellaceae;g__Alistipes;s__Alistipes finegoldii	672	Africa;Oceania;North America;Asia;Europe	Mongolia;Austria;South Korea;Denmark;Netherlands;France;India;Fiji;United Kingdom;Canada;Spain;Russia;Estonia;Israel;Italy;Sweden;Kazakhstan;Germany;Madagascar;China;Finland;Japan;United States	CIBIO;HGM;KIJ;EBI	MAG	Indirect	NC	100	0	615780	3509857	0.0450198	0	0	0	20	15.2683
HRGM_Genome_0213	GUT_GENOME126719	d__Bacteria;p__Bacteroidota;c__Bacteroidia;o__Bacteroidales;f__Rikenellaceae;g__Alistipes;s__	98	Europe;North America;Asia	Austria;Denmark;Netherlands;Italy;Sweden;France;United Kingdom;Germany;Spain;Japan;Israel;United States	CIBIO;HGM;KIJ;EBI	MAG	Direct	NC	100	0.96	154556	2573115	0.03	0	950	0	20	15.0294
HRGM_Genome_0214	GUT_GENOME282385	d__Bacteria;p__Bacteroidota;c__Bacteroidia;o__Bacteroidales;f__Rikenellaceae;g__Alistipes;s__Alistipes sp900290115	134	South America;North America;Asia;Europe	Austria;South Korea;Denmark;Netherlands;Sweden;France;United Kingdom;Germany;Peru;Spain;Canada;Japan;Israel;United States	CIBIO;HGM;KIJ;EBI	MAG	Indirect	NC	99.52	0	145611	2598681	0.18	0	0	108	20	7.16751
HRGM_Genome_0215	GUT_GENOME121220	d__Bacteria;p__Bacteroidota;c__Bacteroidia;o__Bacteroidales;f__Rikenellaceae;g__Alistipes;s__	100	Europe;North America;Asia	Mongolia;Austria;South Korea;Denmark;Italy;Sweden;United Kingdom;Germany;Canada;Spain;China;Japan;Israel;United States	CIBIO;HGM;KIJ;EBI	MAG	Indirect	NC	99.52	0	320430	2708946	0	0	0	0	20	6.36816
HRGM_Genome_0216	KIJ_genome_18749	d__Bacteria;p__Bacteroidota;c__Bacteroidia;o__Bacteroidales;f__Rikenellaceae;g__Alistipes;s__Alistipes sp000434235	341	Oceania;North America;Asia;Europe	Austria;South Korea;Denmark;Netherlands;Australia;France;United Kingdom;Canada;Spain;Israel;Italy;Sweden;Kazakhstan;Germany;China;Japan;United States	CIBIO;HGM;KIJ;EBI	MAG	Indirect	NC	98.5	0.48	91404	2571590	1.38503	0	0	72	16	15.8674
HRGM_Genome_0217	KIJ_genome_22335	d__Bacteria;p__Bacteroidota;c__Bacteroidia;o__Bacteroidales;f__Rikenellaceae;g__Alistipes;s__Alistipes shahii	137	Asia	Japan;South Korea;India	KIJ	MAG	Indirect	NC	100	0	65215	3359349	0.186888	0	0	108	20	7.01795
HRGM_Genome_0218	GUT_GENOME218891	d__Bacteria;p__Bacteroidota;c__Bacteroidia;o__Bacteroidales;f__Rikenellaceae;g__Alistipes;s__	22	Europe;North America;Asia	Austria;United Kingdom;Germany;Canada;China;Japan;Israel;United States	CIBIO;HGM;KIJ;EBI	MAG	Indirect	NC	97.6	0	237805	3216844	0	0	0	87	20	6.77283
HRGM_Genome_0219	KIJ_genome_23540	d__Bacteria;p__Bacteroidota;c__Bacteroidia;o__Bacteroidales;f__Rikenellaceae;g__Alistipes;s__Alistipes shahii	11	Asia	Japan;South Korea	KIJ	MAG	NA	NC	100	0	121248	3289597	0.0410858	2867	0	108	20	6.52174
HRGM_Genome_0220	GUT_GENOME137680	d__Bacteria;p__Bacteroidota;c__Bacteroidia;o__Bacteroidales;f__Rikenellaceae;g__Alistipes;s__	2	Europe	Spain	CIBIO	MAG	NA	NC	97.56	0.96	110379	2806770	0.05	0	0	0	20	NA
HRGM_Genome_0221	GUT_GENOME152999	d__Bacteria;p__Bacteroidota;c__Bacteroidia;o__Bacteroidales;f__Rikenellaceae;g__Alistipes;s__	3	Asia	Israel;China	CIBIO;HGM	MAG	NA	NC	97.84	0.48	49097	2965227	0.03	0	0	0	19	NA
HRGM_Genome_0222	GUT_GENOME157833	d__Bacteria;p__Bacteroidota;c__Bacteroidia;o__Bacteroidales;f__Rikenellaceae;g__Alistipes;s__	1	North America	Canada	CIBIO	MAG	NA	MQ	78.31	1.7	12834	2150198	0.42	0	0	0	8	NA
HRGM_Genome_0223	GUT_GENOME010023	d__Bacteria;p__Bacteroidota;c__Bacteroidia;o__Bacteroidales;f__Rikenellaceae;g__Alistipes;s__Alistipes sp001941065	1	Europe	Sweden	CIBIO	MAG	NA	MQ	65.52	0	30199	3341375	0.07	0	0	0	14	NA
HRGM_Genome_0224	GUT_GENOME251243	d__Bacteria;p__Bacteroidota;c__Bacteroidia;o__Bacteroidales;f__Rikenellaceae;g__Alistipes;s__	3	Europe	Denmark;United Kingdom	CIBIO	MAG	NA	NC	90.87	1.52	27839	2202352	0.12	0	0	108	20	NA
HRGM_Genome_0225	GUT_GENOME251627	d__Bacteria;p__Bacteroidota;c__Bacteroidia;o__Bacteroidales;f__Rikenellaceae;g__Alistipes;s__Alistipes sp900021155	3	Europe	Denmark;United Kingdom	CIBIO;EBI	MAG	NA	NC	96.88	0.48	214177	2320359	0.01	0	0	0	18	NA
HRGM_Genome_0226	GUT_GENOME252977	d__Bacteria;p__Bacteroidota;c__Bacteroidia;o__Bacteroidales;f__Rikenellaceae;g__Alistipes;s__Alistipes sp002161445	2	Europe;Asia	Israel;United Kingdom	CIBIO	MAG	NA	MQ	84.75	4.57	13265	2451831	0.71	0	0	0	14	NA
HRGM_Genome_0227	GUT_GENOME264037	d__Bacteria;p__Bacteroidota;c__Bacteroidia;o__Bacteroidales;f__Rikenellaceae;g__Alistipes;s__	7	Asia	China	CIBIO;HGM;EBI	MAG	Indirect	NC	96.47	0.48	15603	3325933	0.23	0	0	0	17	NA
HRGM_Genome_0228	GUT_GENOME281513	d__Bacteria;p__Bacteroidota;c__Bacteroidia;o__Bacteroidales;f__Rikenellaceae;g__Alistipes;s__	23	Europe;Asia;North America	Denmark;Netherlands;China;Sweden;Israel;United States	CIBIO;HGM;EBI	MAG	Indirect	NC	98.3	0.48	76209	2335647	0.02	0	0	0	20	12.337
HRGM_Genome_0229	GUT_GENOME195293	d__Bacteria;p__Bacteroidota;c__Bacteroidia;o__Bacteroidales;f__Rikenellaceae;g__Alistipes;s__	1	Asia	China	EBI	MAG	NA	MQ	75.59	0.96	37551	1454145	0.71	0	0	0	14	NA
HRGM_Genome_0230	GUT_GENOME000008	d__Bacteria;p__Bacteroidota;c__Bacteroidia;o__Bacteroidales;f__Rikenellaceae;g__Alistipes;s__Alistipes shahii	1178	South America;Oceania;NA;Asia;North America;Europe	Mongolia;Austria;Denmark;Netherlands;France;Fiji;United Kingdom;Peru;Canada;Singapore;Spain;Estonia;Israel;NA;Italy;Sweden;Kazakhstan;Germany;China;Finland;United States	NCBI;HGM;HBC;CIBIO;CGR;EBI	MAG;Isolate	Direct	HQ	100	0	557292	3234232	NA	2865	1520	108	20	9.57515
HRGM_Genome_0231	GUT_GENOME000220	d__Bacteria;p__Bacteroidota;c__Bacteroidia;o__Bacteroidales;f__Rikenellaceae;g__Alistipes;s__Alistipes sp002358415	1	Europe	United Kingdom	HBC	Isolate	Direct	HQ	99.52	0.48	275107	2187878	NA	2866	1522	108	20	NA
HRGM_Genome_0232	GUT_GENOME096293	d__Bacteria;p__Firmicutes;c__Bacilli;o__Erysipelotrichales;f__Erysipelotrichaceae;g__Dielma;s__Dielma fastidiosa	18	NA;North America;Asia;Europe	Austria;Denmark;South Korea;NA;United Kingdom;Germany;Canada;China;United States	NCBI;HGM;KIJ;CIBIO;CGR;EBI	MAG;Isolate	Direct	HQ	100	2.83	410413	3615034	NA	2889	1530	106	20	13.3299
HRGM_Genome_0233	GUT_GENOME141059	d__Bacteria;p__Firmicutes;c__Bacilli;o__Erysipelotrichales;f__Erysipelotrichaceae;g__Dielma;s__Dielma sp001305055	2	NA;Asia	China;NA	CIBIO;PATRIC/IMG	MAG;Isolate	Direct	HQ	100	2.83	253852	3357599	NA	2889	1221	95	20	NA
HRGM_Genome_0234	GUT_GENOME096294	d__Bacteria;p__Bacteroidota;c__Bacteroidia;o__Bacteroidales;f__Bacteroidaceae;g__Bacteroides;s__Bacteroides oleiciplenus	3	Asia	China;Japan;NA	NCBI;PATRIC/IMG;CGR	Isolate	Direct	HQ	99.26	0.84	1624090	7087734	NA	2872	1519	104	20	NA
HRGM_Genome_0235	GUT_GENOME143232	d__Bacteria;p__Bacteroidota;c__Bacteroidia;o__Bacteroidales;f__Bacteroidaceae;g__Bacteroides;s__Bacteroides cellulosilyticus	483	Oceania;NA;North America;Asia;Europe	Mongolia;Austria;Denmark;South Korea;Netherlands;France;Ireland;Fiji;United Kingdom;Canada;Spain;Russia;Israel;NA;Italy;Sweden;Kazakhstan;Germany;China;Finland;Japan;United States	NCBI;HGM;HBC;KIJ;CIBIO;PATRIC/IMG;CGR;EBI	MAG;Isolate	Direct	HQ	99.07	0	268946	6975334	NA	828	625	104	20	14.294
HRGM_Genome_0236	GUT_GENOME143484	d__Bacteria;p__Bacteroidota;c__Bacteroidia;o__Bacteroidales;f__Bacteroidaceae;g__Bacteroides;s__Bacteroides intestinalis	162	NA;North America;Asia;Europe	Austria;Denmark;South Korea;Netherlands;France;Ireland;United Kingdom;Canada;Spain;Estonia;Israel;NA;Italy;Sweden;Kazakhstan;Germany;China;Finland;Japan;United States	NCBI;HGM;KIJ;CIBIO;PATRIC/IMG;CGR;EBI	MAG;Isolate	Direct	HQ	99.25	0	917680	5774847	NA	2873	1518	104	20	15.2074
HRGM_Genome_0237	KIJ_genome_168	d__Bacteria;p__Bacteroidota;c__Bacteroidia;o__Bacteroidales;f__Bacteroidaceae;g__Bacteroides;s__Bacteroides cellulosilyticus	5	Asia	Japan;South Korea	KIJ	MAG	NA	NC	94.08	0.619	70514	7064623	0.693209	0	0	0	17	NA
HRGM_Genome_0238	KIJ_genome_11659	d__Bacteria;p__Bacteroidota;c__Bacteroidia;o__Bacteroidales;f__Bacteroidaceae;g__Bacteroides;s__Bacteroides intestinalis_A	1	Asia	South Korea	KIJ	MAG	NA	MQ	78.94	1.724	84628	6675589	1.07748	0	0	0	15	NA
HRGM_Genome_0239	KIJ_genome_8364	d__Bacteria;p__Bacteroidota;c__Bacteroidia;o__Bacteroidales;f__Bacteroidaceae;g__Bacteroides;s__Bacteroides cellulosilyticus	4	Asia	Japan;South Korea	KIJ	MAG	NA	NC	91.17	0.557	157360	6069254	0.374299	0	0	104	20	NA
HRGM_Genome_0240	KIJ_genome_14660	d__Bacteria;p__Bacteroidota;c__Bacteroidia;o__Bacteroidales;f__Bacteroidaceae;g__Bacteroides;s__Bacteroides cellulosilyticus	1	Asia	Japan	KIJ	MAG	NA	NC	91.08	1.561	40427	6300986	1.00874	0	0	0	14	NA
HRGM_Genome_0241	KIJ_genome_15412	d__Bacteria;p__Bacteroidota;c__Bacteroidia;o__Bacteroidales;f__Bacteroidaceae;g__Bacteroides;s__	2	Asia	Japan	KIJ	MAG	NA	NC	97.26	3.296	132986	7721186	0.329654	0	0	0	19	NA
HRGM_Genome_0242	GUT_GENOME140076	d__Bacteria;p__Bacteroidota;c__Bacteroidia;o__Bacteroidales;f__Bacteroidaceae;g__Bacteroides;s__Bacteroides stercorirosoris	11	Europe;Asia;North America	Spain;Denmark;China;United States;United Kingdom	CIBIO;HGM;CGR;EBI	MAG;Isolate	Direct	HQ	97.97	0.37	111717	6092914	NA	1753	1518	104	20	8.28695
HRGM_Genome_0243	GUT_GENOME001255	d__Bacteria;p__Bacteroidota;c__Bacteroidia;o__Bacteroidales;f__Bacteroidaceae;g__Bacteroides;s__Bacteroides intestinalis_A	22	Europe;Asia;North America	Spain;Denmark;United States;China	CIBIO;CGR;EBI	MAG;Isolate	Direct	HQ	99.13	0.37	618669	6486514	NA	2873	1518	104	20	34.8558
HRGM_Genome_0244	GUT_GENOME159262	d__Bacteria;p__Bacteroidota;c__Bacteroidia;o__Bacteroidales;f__Bacteroidaceae;g__Bacteroides;s__	1	North America	Canada	CIBIO	MAG	NA	MQ	59.48	1.72	8800	5602088	0.07	0	0	0	10	NA
HRGM_Genome_0245	GUT_GENOME108993	d__Bacteria;p__Bacteroidota;c__Bacteroidia;o__Bacteroidales;f__Bacteroidaceae;g__Bacteroides;s__	2	Europe	Denmark	CIBIO	MAG	NA	NC	96.13	1.12	155302	6261722	0.04	0	0	0	20	NA
HRGM_Genome_0246	GUT_GENOME096295	d__Bacteria;p__Firmicutes_A;c__Clostridia;o__Clostridiales;f__Clostridiaceae;g__Clostridium;s__Clostridium celatum	3	NA;North America	United States;NA	NCBI;EBI	MAG;Isolate	Direct	NC	99.19	0	69892	3553721	NA	1720	1424	111	13	NA
HRGM_Genome_0247	GUT_GENOME000545	d__Bacteria;p__Firmicutes_A;c__Clostridia;o__Clostridiales;f__Clostridiaceae;g__Clostridium;s__	3	Europe;North America;Asia	Canada;South Korea;United Kingdom	HBC;KIJ	MAG;Isolate	Direct	HQ	98.39	1.7	139200	3679184	NA	2830	1510	111	20	NA
HRGM_Genome_0248	KIJ_genome_14536	d__Bacteria;p__Firmicutes_A;c__Clostridia;o__Clostridiales;f__Clostridiaceae;g__Clostridium;s__	127	Africa;Oceania;North America;Asia;Europe	Austria;South Korea;Denmark;Sweden;France;United Kingdom;Madagascar;Fiji;Spain;Germany;China;Estonia;Japan;Israel;United States	CIBIO;HGM;KIJ;EBI	MAG	Indirect	NC	96.77	0	100193	2672837	0.214982	0	0	0	16	4.68969
HRGM_Genome_0249	KIJ_genome_7981	d__Bacteria;p__Firmicutes_A;c__Clostridia;o__Clostridiales;f__Clostridiaceae;g__Clostridium;s__Clostridium saudiense	46	Europe;North America;Asia	Austria;South Korea;Denmark;Sweden;United Kingdom;Canada;China;Japan;United States	HGM;HBC;KIJ;CIBIO;EBI	MAG;Isolate	Indirect	NC	97.98	0.896	77609	3681250	0.0649976	0	0	111	19	3.08342
HRGM_Genome_0250	GUT_GENOME207228	d__Bacteria;p__Firmicutes_A;c__Clostridia;o__Clostridiales;f__Clostridiaceae;g__Clostridium;s__	15	North America;Asia	Japan;United States	KIJ;EBI	MAG	NA	NC	98.39	2.35	73268	3467094	0	0	0	107	17	0.467594
HRGM_Genome_0251	GUT_GENOME232082	d__Bacteria;p__Firmicutes_A;c__Clostridia;o__Clostridiales;f__Clostridiaceae;g__Clostridium;s__	6	Europe;North America;Asia	South Korea;China;Italy;Japan;United States	CIBIO;HGM;KIJ	MAG	NA	NC	100	3.64	27643	3926186	2.02	0	0	110	20	NA
HRGM_Genome_0252	KIJ_genome_2318	d__Bacteria;p__Firmicutes_A;c__Clostridia;o__Clostridiales;f__Clostridiaceae;g__Clostridium;s__	5	Asia	Japan;China	CIBIO;HGM;KIJ;EBI	MAG	NA	NC	98.42	0.806	13218	3230137	0.0255387	0	0	111	20	NA
HRGM_Genome_0253	GUT_GENOME188058	d__Bacteria;p__Firmicutes_A;c__Clostridia;o__Clostridiales;f__Clostridiaceae;g__Clostridium;s__	3	Asia	China	CIBIO;EBI	MAG	NA	NC	97.53	0.9	38003	3186188	0.06	0	0	111	18	NA
HRGM_Genome_0254	GUT_GENOME096297	d__Bacteria;p__Firmicutes_A;c__Clostridia;o__Tissierellales;f__Peptoniphilaceae;g__Peptoniphilus_A;s__Peptoniphilus_A senegalensis	3	Europe;NA;North America	Canada;Spain;NA	CIBIO;NCBI	MAG;Isolate	Direct	HQ	98.95	0	815711	1851340	NA	2204	1520	109	20	NA
HRGM_Genome_0255	GUT_GENOME096539	d__Bacteria;p__Firmicutes_A;c__Clostridia;o__Tissierellales;f__Peptoniphilaceae;g__Peptoniphilus_A;s__Peptoniphilus_A phoceensis	2	NA	NA	NCBI	Isolate	Direct	HQ	99.3	0	436963	1739566	NA	2841	1521	109	20	NA
HRGM_Genome_0256	KIJ_genome_21837	d__Bacteria;p__Firmicutes_A;c__Clostridia;o__Tissierellales;f__Peptoniphilaceae;g__Peptoniphilus_A;s__Peptoniphilus_A grossensis_B	24	Europe;Asia;North America	Canada;Denmark;South Korea;Sweden;Bangladesh;France;United States	HGM;KIJ;CIBIO;PATRIC/IMG;EBI	MAG;Isolate	Indirect	NC	99.3	0	75159	1742805	0.0848996	0	0	0	18	31.102
HRGM_Genome_0257	GUT_GENOME027298	d__Bacteria;p__Firmicutes_A;c__Clostridia;o__Tissierellales;f__Peptoniphilaceae;g__Peptoniphilus_A;s__Peptoniphilus_A harei	1	Asia	Bangladesh	CIBIO	MAG	NA	MQ	53.34	0.42	29144	1223939	0.21	0	0	0	12	NA
HRGM_Genome_0258	GUT_GENOME187394	d__Bacteria;p__Firmicutes_A;c__Clostridia;o__Tissierellales;f__Peptoniphilaceae;g__Peptoniphilus_A;s__Peptoniphilus_A rhinitidis	5	North America	United States	EBI	MAG	Direct	NC	98.95	0	199765	1622414	0.01	0	1077	0	13	NA
HRGM_Genome_0259	GUT_GENOME207318	d__Bacteria;p__Firmicutes_A;c__Clostridia;o__Tissierellales;f__Peptoniphilaceae;g__Peptoniphilus_A;s__Peptoniphilus_A harei	15	Europe;North America	Sweden;Canada;Denmark;United States	CIBIO;HGM;EBI	MAG	NA	NC	99.3	0	495313	1673948	0	0	0	109	20	24.6923
HRGM_Genome_0260	GUT_GENOME208170	d__Bacteria;p__Firmicutes_A;c__Clostridia;o__Tissierellales;f__Peptoniphilaceae;g__Peptoniphilus_A;s__	10	North America	Canada;United States	CIBIO;EBI	MAG	Direct	HQ	99.3	0	61245	1644489	0.03	1915	1521	109	20	22.7836
HRGM_Genome_0261	GUT_GENOME000584	d__Bacteria;p__Firmicutes_A;c__Clostridia;o__Tissierellales;f__Peptoniphilaceae;g__Peptoniphilus_A;s__Peptoniphilus_A harei_A	17	Europe;Asia;North America	Canada;Spain;Denmark;China;Sweden;United States	CIBIO;HGM;HBC;EBI	MAG;Isolate	Direct	HQ	99.3	0	497322	2173494	NA	2859	1427	109	20	27.1423
HRGM_Genome_0262	GUT_GENOME096300	d__Bacteria;p__Firmicutes;c__Bacilli;o__Bacillales;f__Bacillaceae_A;g__Bacillus_AD;s__Bacillus_AD massilioanorexius	2	Europe	France;NA	NCBI;PATRIC/IMG	Isolate	Direct	HQ	98.91	3.23	74705	4588940	NA	2931	1345	109	20	NA
HRGM_Genome_0263	KIJ_genome_16096	d__Bacteria;p__Bacteroidota;c__Bacteroidia;o__Bacteroidales;f__Rikenellaceae;g__Alistipes_A;s__Alistipes_A ihumii	319	NA;North America;Asia;Europe	Mongolia;Austria;Denmark;South Korea;Netherlands;France;United Kingdom;Canada;Spain;Israel;NA;Italy;Sweden;Kazakhstan;Germany;China;Finland;Japan;United States	NCBI;HGM;KIJ;CIBIO;EBI	MAG;Isolate	Indirect	NC	100	0	495950	2660610	0.152505	0	0	0	20	11.3713
HRGM_Genome_0264	KIJ_genome_4543	d__Bacteria;p__Bacteroidota;c__Bacteroidia;o__Bacteroidales;f__Rikenellaceae;g__Alistipes_A;s__	3	Europe;Asia	South Korea;China;United Kingdom	CIBIO;KIJ	MAG	NA	NC	95.24	0.881	134548	2562630	0.902616	0	0	0	18	NA
HRGM_Genome_0265	GUT_GENOME095973	d__Bacteria;p__Firmicutes_A;c__Clostridia;o__Lachnospirales;f__Lachnospiraceae;g__Dorea;s__Dorea scindens	119	Europe;NA;Asia;North America	Mongolia;Austria;Denmark;NA;Sweden;France;United Kingdom;Germany;Canada;Spain;China;United States	NCBI;HGM;HBC;CIBIO;PATRIC/IMG;EBI	MAG;Isolate	Direct	HQ	99.42	0	158586	3622605	NA	2889	1531	111	20	22.5088
HRGM_Genome_0266	KIJ_genome_7579	d__Bacteria;p__Firmicutes_A;c__Clostridia;o__Lachnospirales;f__Lachnospiraceae;g__Dorea;s__Dorea sp000509125	20	Asia	Japan;South Korea	KIJ	MAG	NA	NC	98.83	0	99956	3728156	0.173623	0	0	0	12	22.1786
HRGM_Genome_0267	GUT_GENOME096302	d__Bacteria;p__Firmicutes;c__Bacilli;o__Erysipelotrichales;f__Erysipelotrichaceae;g__Holdemania;s__Holdemania massiliensis	13	Europe;Asia;North America	Canada;Denmark;South Korea;NA;China;Sweden;France;United Kingdom	NCBI;HGM;KIJ;CIBIO;PATRIC/IMG;EBI	MAG;Isolate	Direct	HQ	100	1.27	1000126	3811476	NA	2890	1534	72	20	12.013
HRGM_Genome_0268	GUT_GENOME001046	d__Bacteria;p__Firmicutes;c__Bacilli;o__Erysipelotrichales;f__Erysipelotrichaceae;g__Holdemania;s__Holdemania filiformis	24	Europe;North America;Asia	Canada;Austria;South Korea;NA;China;United States	NCBI;KIJ;CIBIO;PATRIC/IMG;CGR;EBI	MAG;Isolate	Direct	HQ	100	0.32	141100	3744856	NA	2892	1534	72	20	22.4385
HRGM_Genome_0269	GUT_GENOME165490	d__Bacteria;p__Firmicutes;c__Bacilli;o__Erysipelotrichales;f__Erysipelotrichaceae;g__Holdemania;s__Holdemania sp900120005	29	Europe;North America	Canada;Austria;Denmark;United States	CIBIO;HGM;EBI	MAG	NA	NC	98.41	1.9	125609	3078380	0	0	0	0	20	2.9826
HRGM_Genome_0270	GUT_GENOME096332	d__Bacteria;p__Campylobacterota;c__Campylobacteria;o__Campylobacterales;f__Helicobacteraceae;g__Helicobacter;s__Helicobacter pylori_BU	120	NA	NA	NCBI;PATRIC/IMG	Isolate	Direct	NC	99.76	0	134948	1603423	NA	2883	1499	0	20	30.9198
HRGM_Genome_0271	GUT_GENOME096151	d__Bacteria;p__Campylobacterota;c__Campylobacteria;o__Campylobacterales;f__Helicobacteraceae;g__Helicobacter;s__Helicobacter pylori_C	3	NA;Asia	South Korea;NA	NCBI;PATRIC/IMG	Isolate	Direct	NC	99.48	0	1566655	1566655	NA	2883	1501	0	20	NA
HRGM_Genome_0272	KIJ_genome_13933	d__Bacteria;p__Campylobacterota;c__Campylobacteria;o__Campylobacterales;f__Helicobacteraceae;g__Helicobacter_C;s__Helicobacter_C cinaedi	7	NA;Asia	Japan;NA	NCBI;KIJ	MAG;Isolate	Direct	HQ	98.88	0.588	25964	1834315	0.0139273	2908	1495	109	20	NA
HRGM_Genome_0273	GUT_GENOME096039	d__Bacteria;p__Campylobacterota;c__Campylobacteria;o__Campylobacterales;f__Helicobacteraceae;g__Helicobacter_A;s__Helicobacter_A rappini	3	NA;North America	United States;NA	NCBI;PATRIC/IMG	Isolate	Direct	HQ	96.82	0.7	728840	2530521	NA	2875	1495	110	20	NA
HRGM_Genome_0274	GUT_GENOME096366	d__Bacteria;p__Bacteroidota;c__Bacteroidia;o__Bacteroidales;f__Bacteroidaceae;g__Bacteroides;s__Bacteroides salyersiae	69	Oceania;NA;North America;Asia;Europe	Austria;Denmark;South Korea;NA;Sweden;Australia;France;United Kingdom;Germany;Canada;Spain;China;Japan;Israel;United States	NCBI;HGM;HBC;KIJ;CIBIO;PATRIC/IMG;CGR;EBI	MAG;Isolate	Direct	HQ	99.26	0	3080894	5315450	NA	2877	1518	105	20	5.25748
HRGM_Genome_0275	KIJ_genome_4963	d__Bacteria;p__Bacteroidota;c__Bacteroidia;o__Bacteroidales;f__Bacteroidaceae;g__Bacteroides;s__	1	Asia	Japan	KIJ	MAG	NA	MQ	67.75	1.724	74860	4064144	0.242292	0	0	85	17	NA
HRGM_Genome_0276	GUT_GENOME096368	d__Bacteria;p__Firmicutes_A;c__Clostridia;o__Oscillospirales;f__Butyricicoccaceae;g__Butyricicoccus;s__Butyricicoccus pullicaecorum	22	Europe;Asia	Austria;Denmark;South Korea;NA;Sweden;United Kingdom;Belgium;Spain;China;Japan	NCBI;HGM;HBC;KIJ;CIBIO;PATRIC/IMG;EBI	MAG;Isolate	Direct	HQ	98.66	0	1868409	3325721	NA	2145	1527	96	20	32.3564
HRGM_Genome_0277	KIJ_genome_28420	d__Bacteria;p__Firmicutes_A;c__Clostridia;o__Oscillospirales;f__Butyricicoccaceae;g__Butyricicoccus;s__	1	Asia	Japan	KIJ	MAG	NA	MQ	71.73	2.504	3503	1923901	2.34996	0	0	96	18	NA
HRGM_Genome_0278	GUT_GENOME096371	d__Bacteria;p__Actinobacteriota;c__Actinobacteria;o__Mycobacteriales;f__Mycobacteriaceae;g__Corynebacterium;s__Corynebacterium amycolatum	5	NA;North America	Canada;United States;NA	CIBIO;NCBI;EBI	MAG;Isolate	Direct	HQ	100	0	2493224	2493224	NA	3071	1519	109	20	NA
HRGM_Genome_0279	GUT_GENOME244349	d__Bacteria;p__Actinobacteriota;c__Actinobacteria;o__Mycobacteriales;f__Mycobacteriaceae;g__Corynebacterium;s__Corynebacterium sp000755185	3	North America	Canada	CIBIO	MAG	NA	NC	93.45	0.89	24962	2349574	0.16	0	0	88	20	NA
HRGM_Genome_0280	GUT_GENOME096372	d__Bacteria;p__Firmicutes_I;c__Bacilli_A;o__Paenibacillales;f__Paenibacillaceae;g__Paenibacillus_F;s__Paenibacillus_F sp000411255	2	NA	NA	NCBI	Isolate	Direct	HQ	99.73	0	3272876	6362995	NA	2915	1321	111	20	NA
HRGM_Genome_0281	GUT_GENOME096373	d__Bacteria;p__Firmicutes;c__Bacilli;o__Staphylococcales;f__Staphylococcaceae;g__Staphylococcus;s__Staphylococcus schleiferi	1	NA	NA	NCBI	Isolate	Direct	HQ	99.43	0.28	1429764	2478823	NA	2919	1549	109	20	NA
HRGM_Genome_0282	GUT_GENOME096374	d__Bacteria;p__Firmicutes;c__Bacilli;o__Bacillales_A;f__Planococcaceae;g__Paenisporosarcina_A;s__Paenisporosarcina_A sp000411295	1	NA	NA	NCBI	Isolate	Direct	HQ	99.34	0.44	2535804	3522309	NA	1870	824	109	20	NA
HRGM_Genome_0283	GUT_GENOME096375	d__Bacteria;p__Firmicutes_A;c__Clostridia;o__Lachnospirales;f__Lachnospiraceae;g__Tyzzerella;s__Tyzzerella sp000411335	181	Oceania;NA;North America;Asia;Europe	Austria;Denmark;South Korea;NA;Sweden;Australia;United Kingdom;Germany;Canada;Spain;China;Japan;Israel;United States	NCBI;HGM;KIJ;CIBIO;PATRIC/IMG;CGR;EBI	MAG;Isolate	Direct	NC	99.37	0	1814818	2976145	NA	2443	1527	0	20	8.22036
HRGM_Genome_0284	GUT_GENOME096210	d__Bacteria;p__Firmicutes_A;c__Clostridia;o__Lachnospirales;f__Lachnospiraceae;g__Faecalicatena;s__Faecalicatena gnavus	1238	South America;Oceania;NA;Asia;North America;Europe	Mongolia;Austria;Slovakia;Denmark;Netherlands;Australia;Bangladesh;France;Fiji;United Kingdom;Peru;Canada;Singapore;Spain;Russia;Estonia;Israel;NA;Italy;Sweden;Kazakhstan;Germany;El Salvador;China;Finland;Japan;United States	NCBI;HGM;HBC;CIBIO;CGR;EBI	MAG;Isolate	Direct	NC	99.42	0	278834	3460754	NA	2883	1528	0	20	11.6172
HRGM_Genome_0285	GUT_GENOME038202	d__Bacteria;p__Firmicutes_A;c__Clostridia;o__Lachnospirales;f__Lachnospiraceae;g__Tyzzerella;s__	3	Asia	Japan;China	KIJ;EBI	MAG	NA	NC	91.91	0.63	54093	2911374	0.18	0	0	0	13	NA
HRGM_Genome_0286	KIJ_genome_16803	d__Bacteria;p__Firmicutes_A;c__Clostridia;o__Lachnospirales;f__Lachnospiraceae;g__Tyzzerella;s__Tyzzerella sp000411335	1	Asia	Japan	KIJ	MAG	Direct	MQ	85.54	2.857	8767	2417466	0.380861	0	487	0	11	NA
HRGM_Genome_0287	KIJ_genome_10348	d__Bacteria;p__Firmicutes_A;c__Clostridia;o__Lachnospirales;f__Lachnospiraceae;g__Faecalicatena;s__Faecalicatena gnavus	156	Asia	Japan;South Korea;India	KIJ	MAG	Indirect	NC	99.41	0	120304	3578665	0.0419645	0	0	0	16	7.94355
HRGM_Genome_0288	KIJ_genome_6914	d__Bacteria;p__Firmicutes_A;c__Clostridia;o__Lachnospirales;f__Lachnospiraceae;g__Tyzzerella;s__	1	Asia	Japan	KIJ	MAG	NA	MQ	82.59	3.164	112492	2696337	0.246273	0	0	0	17	NA
HRGM_Genome_0289	KIJ_genome_21253	d__Bacteria;p__Firmicutes_A;c__Clostridia;o__Lachnospirales;f__Lachnospiraceae;g__Faecalicatena;s__Faecalicatena gnavus	22	Asia	Japan;South Korea	KIJ	MAG	Indirect	NC	99.36	0	97775	2946684	0.0998242	0	0	0	17	10.6602
HRGM_Genome_0290	KIJ_genome_2959	d__Bacteria;p__Firmicutes_A;c__Clostridia;o__Lachnospirales;f__Lachnospiraceae;g__Tyzzerella;s__Tyzzerella sp000411335	1	Asia	Japan	KIJ	MAG	NA	MQ	83.54	3.184	131736	2459044	0.295064	0	0	0	17	NA
HRGM_Genome_0291	GUT_GENOME199169	d__Bacteria;p__Firmicutes_A;c__Clostridia;o__Lachnospirales;f__Lachnospiraceae;g__Faecalicatena;s__	2	North America	United States	CIBIO;EBI	MAG	NA	NC	94.62	0.58	68259	2628797	0.07	0	0	0	15	NA
HRGM_Genome_0292	GUT_GENOME095977	d__Bacteria;p__Firmicutes;c__Bacilli;o__Erysipelotrichales;f__Erysipelatoclostridiaceae;g__Erysipelatoclostridium;s__Erysipelatoclostridium spiroforme	35	Europe;Asia;North America	Austria;South Korea;NA;Sweden;United Kingdom;Spain;China;Estonia;Japan;United States	NCBI;HGM;HBC;KIJ;CIBIO;PATRIC/IMG;CGR;EBI	MAG;Isolate	Direct	HQ	100	0	380632	2507885	NA	1840	1389	86	20	17.8493
HRGM_Genome_0293	GUT_GENOME103741	d__Bacteria;p__Firmicutes;c__Bacilli;o__Erysipelotrichales;f__Erysipelatoclostridiaceae;g__Erysipelatoclostridium;s__Erysipelatoclostridium saccharogumia	4	Europe;NA	Germany;NA;United Kingdom	CIBIO;PATRIC/IMG;HBC	MAG;Isolate	Direct	NC	100	0	41127	3143441	NA	0	1521	87	20	NA
HRGM_Genome_0294	KIJ_genome_21499	d__Bacteria;p__Firmicutes;c__Bacilli;o__Erysipelotrichales;f__Erysipelatoclostridiaceae;g__Erysipelatoclostridium;s__Erysipelatoclostridium spiroforme	2	Asia	Japan;South Korea	KIJ	MAG	NA	MQ	87.31	0.471	10936	2883635	1.84547	0	0	0	7	NA
HRGM_Genome_0295	KIJ_genome_23831	d__Bacteria;p__Firmicutes;c__Bacilli;o__Erysipelotrichales;f__Erysipelatoclostridiaceae;g__Erysipelatoclostridium;s__Erysipelatoclostridium sp000508865	1	Asia	South Korea	KIJ	MAG	NA	MQ	87.41	0.471	10031	2748908	1.53965	0	0	0	10	NA
HRGM_Genome_0296	KIJ_genome_24545	d__Bacteria;p__Firmicutes;c__Bacilli;o__Erysipelotrichales;f__Erysipelatoclostridiaceae;g__Erysipelatoclostridium;s__	1	Asia	South Korea	KIJ	MAG	NA	MQ	77.12	0.943	21214	1882386	1.5256	0	0	0	4	NA
HRGM_Genome_0297	KIJ_genome_19410	d__Bacteria;p__Firmicutes_C;c__Negativicutes;o__Acidaminococcales;f__Acidaminococcaceae;g__Acidaminococcus;s__Acidaminococcus intestini	778	Oceania;NA;North America;Asia;Europe	Austria;Denmark;Netherlands;Australia;Bangladesh;France;Fiji;United Kingdom;Canada;Spain;Israel;NA;Italy;Sweden;Germany;China;Finland;Japan;United States	NCBI;HGM;KIJ;CIBIO;CGR;EBI	MAG;Isolate	Direct	NC	100	0	116619	2077339	0.0242124	0	1046	92	20	3.95781
HRGM_Genome_0298	GUT_GENOME037425	d__Bacteria;p__Firmicutes_C;c__Negativicutes;o__Acidaminococcales;f__Acidaminococcaceae;g__Acidaminococcus;s__	10	Europe;Asia;North America	United States;China;United Kingdom	CIBIO;HGM;EBI	MAG	Indirect	NC	100	0	39730	2084328	0.01	0	0	111	18	6.05207
HRGM_Genome_0299	GUT_GENOME096378	d__Bacteria;p__Actinobacteriota;c__Actinobacteria;o__Actinomycetales;f__Actinomycetaceae;g__Pauljensenia;s__Pauljensenia sp000411415	12	NA;North America;Asia;Europe	Austria;Singapore;South Korea;NA;United States	NCBI;HGM;KIJ;EBI	MAG;Isolate	Direct	HQ	100	0.47	1289359	2430444	NA	3111	1535	110	20	23.1681
HRGM_Genome_0300	KIJ_genome_17584	d__Bacteria;p__Actinobacteriota;c__Actinobacteria;o__Actinomycetales;f__Actinomycetaceae;g__Pauljensenia;s__Pauljensenia sp000466265	2	Asia	Japan;South Korea	KIJ	MAG	Indirect	NC	95.25	2.132	32649	2331782	0.972659	0	0	0	20	NA
HRGM_Genome_0301	GUT_GENOME207226	d__Bacteria;p__Actinobacteriota;c__Actinobacteria;o__Actinomycetales;f__Actinomycetaceae;g__Pauljensenia;s__Pauljensenia sp001838165	9	Europe;North America;Asia	South Korea;United States;United Kingdom;Italy	CIBIO;KIJ;EBI	MAG	NA	NC	99.05	0.52	117138	2324284	0	0	0	110	20	NA
HRGM_Genome_0302	KIJ_genome_18383	d__Bacteria;p__Actinobacteriota;c__Actinobacteria;o__Actinomycetales;f__Actinomycetaceae;g__Pauljensenia;s__	2	Asia	Japan;South Korea	KIJ	MAG	NA	NC	93.19	1.113	9512	2229454	0.935881	0	0	0	20	NA
HRGM_Genome_0303	KIJ_genome_25050	d__Bacteria;p__Actinobacteriota;c__Actinobacteria;o__Actinomycetales;f__Actinomycetaceae;g__Pauljensenia;s__	3	Europe;Asia	Japan;South Korea;Italy	CIBIO;KIJ	MAG	NA	MQ	87.77	1.342	17850	2321685	0.803204	0	0	0	18	NA
HRGM_Genome_0304	KIJ_genome_16486	d__Bacteria;p__Actinobacteriota;c__Actinobacteria;o__Actinomycetales;f__Actinomycetaceae;g__Pauljensenia;s__Pauljensenia bouchesdurhonensis	6	Asia	Japan;South Korea;China	CIBIO;KIJ;EBI	MAG	NA	NC	90.95	1.832	14656	2204121	0.976683	0	0	0	20	NA
HRGM_Genome_0305	KIJ_genome_2625	d__Bacteria;p__Actinobacteriota;c__Actinobacteria;o__Actinomycetales;f__Actinomycetaceae;g__Pauljensenia;s__	2	Asia	South Korea	KIJ	MAG	NA	MQ	68.57	2.977	2493	1499663	2.4132	0	0	0	15	NA
HRGM_Genome_0306	KIJ_genome_11065	d__Bacteria;p__Actinobacteriota;c__Actinobacteria;o__Actinomycetales;f__Actinomycetaceae;g__Pauljensenia;s__Pauljensenia odontolyticus_B	1	Asia	South Korea	KIJ	MAG	NA	MQ	83.52	1.583	6830	1845280	2.10205	0	0	0	14	NA
HRGM_Genome_0307	GUT_GENOME095650	d__Bacteria;p__Actinobacteriota;c__Actinobacteria;o__Actinomycetales;f__Actinomycetaceae;g__Pauljensenia;s__	2	Europe;Asia	South Korea;Italy	CIBIO;KIJ	MAG	NA	MQ	83.48	2.88	4305	1886588	1.41	0	0	0	18	NA
HRGM_Genome_0308	KIJ_genome_13303	d__Bacteria;p__Actinobacteriota;c__Actinobacteria;o__Actinomycetales;f__Actinomycetaceae;g__Pauljensenia;s__Pauljensenia sp000278725	3	Europe;Asia	Japan;South Korea;Austria	KIJ;EBI	MAG	NA	NC	97.39	1.148	21618	2301894	0.342741	0	0	0	20	NA
HRGM_Genome_0309	GUT_GENOME004807	d__Bacteria;p__Actinobacteriota;c__Actinobacteria;o__Actinomycetales;f__Actinomycetaceae;g__Pauljensenia;s__Pauljensenia keddieii	2	Europe	Sweden;Denmark	CIBIO;EBI	MAG	NA	MQ	80.86	2.56	4696	1974388	0.56	0	0	110	19	NA
HRGM_Genome_0310	GUT_GENOME095471	d__Bacteria;p__Actinobacteriota;c__Actinobacteria;o__Actinomycetales;f__Actinomycetaceae;g__Pauljensenia;s__	1	Europe	Italy	CIBIO	MAG	NA	NC	97.93	2.42	15120	2113963	0.59	0	0	0	16	NA
HRGM_Genome_0311	GUT_GENOME191311	d__Bacteria;p__Actinobacteriota;c__Actinobacteria;o__Actinomycetales;f__Actinomycetaceae;g__Pauljensenia;s__	1	North America	United States	EBI	MAG	NA	MQ	65.54	1.72	9500	1973013	0.22	0	0	110	13	NA
HRGM_Genome_0312	GUT_GENOME096380	d__Bacteria;p__Firmicutes;c__Bacilli;o__Lactobacillales;f__Streptococcaceae;g__Streptococcus;s__Streptococcus sp000411475	1	NA	NA	NCBI	Isolate	Direct	HQ	100	0	1179760	1765113	NA	2896	1541	109	20	NA
HRGM_Genome_0313	GUT_GENOME096569	d__Bacteria;p__Firmicutes;c__Bacilli;o__Lactobacillales;f__Streptococcaceae;g__Streptococcus;s__Streptococcus timonensis	1	NA	NA	NCBI	Isolate	Direct	HQ	99.15	0.06	1305823	1925331	NA	2894	1541	108	20	NA
HRGM_Genome_0314	KIJ_genome_25440	d__Bacteria;p__Firmicutes;c__Bacilli;o__Lactobacillales;f__Streptococcaceae;g__Streptococcus;s__	1	Asia	Japan	KIJ	MAG	NA	NC	93.33	2.265	7923	1708635	0.42748	0	0	0	8	NA
HRGM_Genome_0315	KIJ_genome_52	d__Bacteria;p__Firmicutes;c__Bacilli;o__Lactobacillales;f__Streptococcaceae;g__Streptococcus;s__	1	Asia	Japan	KIJ	MAG	NA	MQ	75.21	0.862	9526	1609284	0.511634	0	0	0	9	NA
HRGM_Genome_0316	GUT_GENOME148641	d__Bacteria;p__Firmicutes;c__Bacilli;o__Lactobacillales;f__Streptococcaceae;g__Streptococcus;s__Streptococcus oralis_AE	1	Asia	China	CIBIO	MAG	NA	MQ	79.28	2.83	5312	1500206	0.61	0	0	0	6	NA
HRGM_Genome_0317	GUT_GENOME242920	d__Bacteria;p__Firmicutes;c__Bacilli;o__Lactobacillales;f__Streptococcaceae;g__Streptococcus;s__	1	North America	Canada	CIBIO	MAG	NA	NC	92.42	1.12	37084	1753680	0.29	0	0	0	15	NA
HRGM_Genome_0318	GUT_GENOME243200	d__Bacteria;p__Firmicutes;c__Bacilli;o__Lactobacillales;f__Streptococcaceae;g__Streptococcus;s__Streptococcus oralis_E	2	North America	Canada	CIBIO	MAG	NA	NC	98.38	1.73	28570	1855725	0.06	0	0	0	13	NA
HRGM_Genome_0319	GUT_GENOME244205	d__Bacteria;p__Firmicutes;c__Bacilli;o__Lactobacillales;f__Streptococcaceae;g__Streptococcus;s__	1	North America	Canada	CIBIO	MAG	NA	MQ	85.35	1.47	6779	1673820	0.11	0	0	0	16	NA
HRGM_Genome_0320	GUT_GENOME003665	d__Bacteria;p__Firmicutes;c__Bacilli;o__Lactobacillales;f__Streptococcaceae;g__Streptococcus;s__	2	Europe	Sweden;Denmark	CIBIO;EBI	MAG	NA	MQ	87.62	1.84	14058	1627980	0.03	0	0	0	9	NA
HRGM_Genome_0321	GUT_GENOME261776	d__Bacteria;p__Firmicutes;c__Bacilli;o__Lactobacillales;f__Streptococcaceae;g__Streptococcus;s__	2	Asia	China	CIBIO;EBI	MAG	Direct	NC	90.34	1.84	11057	1795280	0.21	0	834	0	8	NA
HRGM_Genome_0322	GUT_GENOME284658	d__Bacteria;p__Firmicutes;c__Bacilli;o__Lactobacillales;f__Streptococcaceae;g__Streptococcus;s__Streptococcus oralis	4	Europe;North America	France;United States	CIBIO;EBI	MAG	NA	NC	98.19	0.2	257785	1819449	0.06	0	0	0	11	NA
HRGM_Genome_0323	GUT_GENOME005405	d__Bacteria;p__Firmicutes;c__Bacilli;o__Lactobacillales;f__Streptococcaceae;g__Streptococcus;s__Streptococcus infantis_I	3	Europe	Sweden;Denmark;Italy	CIBIO;EBI	MAG	NA	MQ	89.18	0.28	46857	1498040	0.04	0	0	0	5	NA
HRGM_Genome_0324	GUT_GENOME027270	d__Bacteria;p__Firmicutes;c__Bacilli;o__Lactobacillales;f__Streptococcaceae;g__Streptococcus;s__	2	Asia	Bangladesh	CIBIO;EBI	MAG	NA	MQ	79.91	1.72	4921	1511164	0.37	0	0	0	10	NA
HRGM_Genome_0325	GUT_GENOME058339	d__Bacteria;p__Firmicutes;c__Bacilli;o__Lactobacillales;f__Streptococcaceae;g__Streptococcus;s__Streptococcus mitis_D	2	Europe	Sweden;Denmark	CIBIO;EBI	MAG	NA	MQ	64.68	0.15	44144	1233255	0.15	0	0	0	10	NA
HRGM_Genome_0326	GUT_GENOME171536	d__Bacteria;p__Firmicutes;c__Bacilli;o__Lactobacillales;f__Streptococcaceae;g__Streptococcus;s__Streptococcus peroris	2	Europe;North America	United States;Italy	CIBIO;EBI	MAG	NA	MQ	56.9	0	69121	976909	0.02	0	0	0	7	NA
HRGM_Genome_0327	GUT_GENOME176717	d__Bacteria;p__Firmicutes;c__Bacilli;o__Lactobacillales;f__Streptococcaceae;g__Streptococcus;s__Streptococcus oralis	2	North America	United States	EBI	MAG	NA	MQ	88.45	0	7139	1541311	0.94	0	0	109	11	NA
HRGM_Genome_0328	GUT_GENOME176732	d__Bacteria;p__Firmicutes;c__Bacilli;o__Lactobacillales;f__Streptococcaceae;g__Streptococcus;s__	2	North America	United States	EBI	MAG	NA	NC	95.99	1.43	15783	1652745	0.31	0	0	109	16	NA
HRGM_Genome_0329	GUT_GENOME207787	d__Bacteria;p__Firmicutes;c__Bacilli;o__Lactobacillales;f__Streptococcaceae;g__Streptococcus;s__	1	North America	United States	EBI	MAG	NA	NC	99.56	0.33	63469	1850168	0.02	0	0	0	19	NA
HRGM_Genome_0330	GUT_GENOME207866	d__Bacteria;p__Firmicutes;c__Bacilli;o__Lactobacillales;f__Streptococcaceae;g__Streptococcus;s__	2	North America	United States	EBI	MAG	NA	MQ	87.57	3.1	10195	1781350	0.57	0	0	0	13	NA
HRGM_Genome_0331	GUT_GENOME207884	d__Bacteria;p__Firmicutes;c__Bacilli;o__Lactobacillales;f__Streptococcaceae;g__Streptococcus;s__Streptococcus pseudopneumoniae_O	7	Europe;Asia;North America	United States;China;Italy	CIBIO;HGM;EBI	MAG	Indirect	NC	96.76	0.32	87666	1796209	0.02	0	0	109	15	NA
HRGM_Genome_0332	GUT_GENOME208016	d__Bacteria;p__Firmicutes;c__Bacilli;o__Lactobacillales;f__Streptococcaceae;g__Streptococcus;s__Streptococcus oralis_S	5	North America	Canada;United States	CIBIO;EBI	MAG	Indirect	NC	99.47	0.4	88228	1940370	0.03	0	0	109	20	NA
HRGM_Genome_0333	GUT_GENOME231431	d__Bacteria;p__Firmicutes;c__Bacilli;o__Lactobacillales;f__Streptococcaceae;g__Streptococcus;s__Streptococcus mitis_AC	4	North America	United States	HGM;EBI	MAG	Indirect	NC	95.4	0.2	167778	1846494	0.01	0	0	109	16	NA
HRGM_Genome_0334	GUT_GENOME231966	d__Bacteria;p__Firmicutes;c__Bacilli;o__Lactobacillales;f__Streptococcaceae;g__Streptococcus;s__Streptococcus mitis	1	North America	United States	HGM	MAG	NA	MQ	88.42	3.17	14275	1810665	0.24	0	0	0	12	NA
HRGM_Genome_0335	GUT_GENOME096381	d__Bacteria;p__Actinobacteriota;c__Actinobacteria;o__Streptomycetales;f__Streptomycetaceae;g__Streptomyces;s__Streptomyces albus	1	NA	NA	NCBI	Isolate	Direct	HQ	99.64	1.33	2855569	7887973	NA	3119	1527	110	20	NA
HRGM_Genome_0336	GUT_GENOME096383	d__Bacteria;p__Firmicutes_C;c__Negativicutes;o__Veillonellales;f__Veillonellaceae;g__Veillonella;s__Veillonella atypica	240	NA;North America;Asia;Europe	Austria;Denmark;South Korea;NA;Italy;Sweden;Bangladesh;Spain;Singapore;China;Estonia;Finland;Japan;United States	NCBI;HGM;KIJ;CIBIO;CGR;EBI	MAG;Isolate	Direct	HQ	100	0	2068317	2071607	NA	2921	1559	109	20	30.0084
HRGM_Genome_0337	KIJ_genome_18113	d__Bacteria;p__Firmicutes_C;c__Negativicutes;o__Veillonellales;f__Veillonellaceae;g__Veillonella;s__Veillonella parvula	831	Africa;NA;Asia;North America;Europe	Mongolia;Austria;Denmark;South Korea;France;India;United Kingdom;Russia;Canada;Spain;Singapore;Estonia;Israel;NA;Italy;Sweden;Germany;Madagascar;China;Finland;Japan;United States	NCBI;HGM;KIJ;CIBIO;PATRIC/IMG;CGR;EBI	MAG;Isolate	Indirect	NC	100	0	355699	2122118	0.00303889	0	0	109	20	35.0261
HRGM_Genome_0338	KIJ_genome_8727	d__Bacteria;p__Firmicutes_C;c__Negativicutes;o__Veillonellales;f__Veillonellaceae;g__Veillonella;s__Veillonella denticariosi	1	Asia	South Korea	KIJ	MAG	NA	MQ	89.78	0	17373	1687489	0.810586	0	0	0	7	NA
HRGM_Genome_0339	GUT_GENOME212317	d__Bacteria;p__Firmicutes_C;c__Negativicutes;o__Veillonellales;f__Veillonellaceae;g__Veillonella;s__Veillonella rogosae	48	Europe;North America;Asia	Denmark;Sweden;Bangladesh;United Kingdom;Canada;Spain;China;Finland;Japan;United States	CIBIO;HGM;KIJ;EBI	MAG	Indirect	NC	100	0	293829	2094981	0	2927	0	109	19	28.1894
HRGM_Genome_0340	KIJ_genome_6646	d__Bacteria;p__Firmicutes_C;c__Negativicutes;o__Veillonellales;f__Veillonellaceae;g__Veillonella;s__Veillonella dispar	3	Asia	Japan;China	HGM;KIJ;EBI	MAG	Indirect	MQ	87.88	1.646	5734	1587749	0.461668	0	0	0	11	NA
HRGM_Genome_0341	KIJ_genome_12263	d__Bacteria;p__Firmicutes_C;c__Negativicutes;o__Veillonellales;f__Veillonellaceae;g__Veillonella;s__	1	Asia	Japan	KIJ	MAG	NA	MQ	80.21	1.197	5149	1681229	0.231571	0	0	0	12	NA
HRGM_Genome_0342	KIJ_genome_28301	d__Bacteria;p__Firmicutes_C;c__Negativicutes;o__Veillonellales;f__Veillonellaceae;g__Veillonella;s__Veillonella dispar_A	148	Europe;North America;Asia	Austria;South Korea;Denmark;United Kingdom;Russia;Canada;Spain;Singapore;Estonia;Italy;Sweden;Kazakhstan;China;Finland;Japan;United States	HGM;KIJ;CIBIO;CGR;EBI	MAG;Isolate	Indirect	NC	100	0	79020	2033865	0.0374287	0	0	109	19	36.6028
HRGM_Genome_0343	KIJ_genome_24039	d__Bacteria;p__Firmicutes_C;c__Negativicutes;o__Veillonellales;f__Veillonellaceae;g__Veillonella;s__	1	Asia	Japan	KIJ	MAG	NA	MQ	83.72	1.112	10864	1660002	0.384479	0	0	0	13	NA
HRGM_Genome_0344	KIJ_genome_3036	d__Bacteria;p__Firmicutes_C;c__Negativicutes;o__Veillonellales;f__Veillonellaceae;g__Veillonella;s__	1	Asia	Japan	KIJ	MAG	NA	NC	100	0	47135	1827513	0.0543958	2921	0	109	20	NA
HRGM_Genome_0345	GUT_GENOME212278	d__Bacteria;p__Firmicutes_C;c__Negativicutes;o__Veillonellales;f__Veillonellaceae;g__Veillonella;s__Veillonella dispar	17	North America;Asia	Japan;United States	KIJ;EBI	MAG	Indirect	NC	100	0	187040	1998872	0	0	0	0	20	22.258
HRGM_Genome_0346	KIJ_genome_13786	d__Bacteria;p__Firmicutes_C;c__Negativicutes;o__Veillonellales;f__Veillonellaceae;g__Veillonella;s__	1	Asia	Japan	KIJ	MAG	NA	NC	96.04	0	12979	1733659	0.0472556	0	0	0	15	NA
HRGM_Genome_0347	GUT_GENOME156224	d__Bacteria;p__Firmicutes_C;c__Negativicutes;o__Veillonellales;f__Veillonellaceae;g__Veillonella;s__Veillonella parvula	19	Asia	Japan;China	CIBIO;HGM;KIJ;EBI	MAG	Indirect	NC	96.13	0.2	75327	2032895	0.36	0	0	0	13	27.1577
HRGM_Genome_0348	GUT_GENOME001853	d__Bacteria;p__Firmicutes_C;c__Negativicutes;o__Veillonellales;f__Veillonellaceae;g__Veillonella;s__	5	Asia;North America	United States;China	CIBIO;CGR;EBI	MAG;Isolate	Direct	HQ	99.85	0	28599	2006151	NA	2927	1558	109	20	NA
HRGM_Genome_0349	GUT_GENOME003176	d__Bacteria;p__Firmicutes_C;c__Negativicutes;o__Veillonellales;f__Veillonellaceae;g__Veillonella;s__	2	Europe	Sweden;Denmark	CIBIO;EBI	MAG	NA	MQ	56.9	0	23628	1677303	0.14	0	0	109	9	NA
HRGM_Genome_0350	GUT_GENOME155428	d__Bacteria;p__Firmicutes_C;c__Negativicutes;o__Veillonellales;f__Veillonellaceae;g__Veillonella;s__	4	Asia	China	CIBIO;EBI	MAG	NA	NC	96.18	1.85	35248	1951519	0.3	0	0	0	19	NA
HRGM_Genome_0351	GUT_GENOME156655	d__Bacteria;p__Firmicutes_C;c__Negativicutes;o__Veillonellales;f__Veillonellaceae;g__Veillonella;s__	2	Asia	China	CIBIO	MAG	NA	NC	93.59	1.8	38021	1921791	0.42	0	0	108	15	NA
HRGM_Genome_0352	GUT_GENOME156895	d__Bacteria;p__Firmicutes_C;c__Negativicutes;o__Veillonellales;f__Veillonellaceae;g__Veillonella;s__Veillonella infantium	5	Asia	China	CIBIO;HGM	MAG	NA	NC	98.2	0	203406	1957289	0.18	0	0	0	20	NA
HRGM_Genome_0353	GUT_GENOME156969	d__Bacteria;p__Firmicutes_C;c__Negativicutes;o__Veillonellales;f__Veillonellaceae;g__Veillonella;s__	4	Oceania;Asia	Bangladesh;China;Fiji	CIBIO;HGM	MAG	NA	MQ	62.07	0	54167	1639033	0.37	0	0	109	11	NA
HRGM_Genome_0354	GUT_GENOME244012	d__Bacteria;p__Firmicutes_C;c__Negativicutes;o__Veillonellales;f__Veillonellaceae;g__Veillonella;s__	1	North America	Canada	CIBIO	MAG	Direct	MQ	84.83	1.52	15527	1692149	0.06	0	455	108	10	NA
HRGM_Genome_0355	GUT_GENOME248256	d__Bacteria;p__Firmicutes_C;c__Negativicutes;o__Veillonellales;f__Veillonellaceae;g__Veillonella;s__Veillonella dispar	4	Asia	China	CIBIO;EBI	MAG	NA	NC	100	0	99891	2119735	0	0	0	0	19	NA
HRGM_Genome_0356	GUT_GENOME262768	d__Bacteria;p__Firmicutes_C;c__Negativicutes;o__Veillonellales;f__Veillonellaceae;g__Veillonella;s__	2	Asia	China	CIBIO;EBI	MAG	NA	NC	96.91	0.3	24052	1855514	0.31	0	0	0	16	NA
HRGM_Genome_0357	GUT_GENOME005080	d__Bacteria;p__Firmicutes_C;c__Negativicutes;o__Veillonellales;f__Veillonellaceae;g__Veillonella;s__	2	Europe	Sweden;Denmark	CIBIO;EBI	MAG	NA	NC	90.1	1.2	11546	1913729	0.32	0	0	0	16	NA
HRGM_Genome_0358	GUT_GENOME095850	d__Bacteria;p__Firmicutes_C;c__Negativicutes;o__Veillonellales;f__Veillonellaceae;g__Veillonella;s__Veillonella dispar	2	Europe;North America	United States;Italy	CIBIO;EBI	MAG	NA	NC	100	0.6	33259	1882142	0.07	0	0	0	20	NA
HRGM_Genome_0359	GUT_GENOME047123	d__Bacteria;p__Firmicutes_C;c__Negativicutes;o__Veillonellales;f__Veillonellaceae;g__Veillonella;s__	2	Asia	China	CIBIO;EBI	MAG	NA	MQ	83.95	0.6	10925	1658618	0.42	0	0	0	14	NA
HRGM_Genome_0360	GUT_GENOME029780	d__Bacteria;p__Firmicutes_C;c__Negativicutes;o__Veillonellales;f__Veillonellaceae;g__Veillonella;s__Veillonella sp002959755	2	Asia	China	CIBIO;EBI	MAG	NA	MQ	85.19	2.63	16228	1748688	0.27	0	0	0	17	NA
HRGM_Genome_0361	GUT_GENOME065630	d__Bacteria;p__Firmicutes_C;c__Negativicutes;o__Veillonellales;f__Veillonellaceae;g__Veillonella;s__	2	Africa;Asia	Bangladesh;Madagascar	CIBIO;EBI	MAG	NA	NC	100	0	113779	2093768	0.04	0	0	0	20	NA
HRGM_Genome_0362	GUT_GENOME171392	d__Bacteria;p__Firmicutes_C;c__Negativicutes;o__Veillonellales;f__Veillonellaceae;g__Veillonella;s__Veillonella tobetsuensis	9	Asia;North America	Singapore;United States;China	CIBIO;EBI	MAG	NA	NC	100	0	236523	1971073	0	0	0	0	20	NA
HRGM_Genome_0363	GUT_GENOME171683	d__Bacteria;p__Firmicutes_C;c__Negativicutes;o__Veillonellales;f__Veillonellaceae;g__Veillonella;s__	1	Asia	Singapore	EBI	MAG	NA	NC	90.7	3.71	15993	1874743	0.09	0	0	109	18	NA
HRGM_Genome_0364	GUT_GENOME034386	d__Bacteria;p__Firmicutes_C;c__Negativicutes;o__Veillonellales;f__Veillonellaceae;g__Veillonella;s__	1	Asia	China	EBI	MAG	NA	MQ	66.95	2.94	5088	1248586	0.78	0	0	0	4	NA
HRGM_Genome_0365	GUT_GENOME200047	d__Bacteria;p__Firmicutes_C;c__Negativicutes;o__Veillonellales;f__Veillonellaceae;g__Veillonella;s__	1	Asia	China	EBI	MAG	NA	MQ	72.87	4.54	4719	1348189	0.8	0	0	108	8	NA
HRGM_Genome_0366	GUT_GENOME228036	d__Bacteria;p__Firmicutes_C;c__Negativicutes;o__Veillonellales;f__Veillonellaceae;g__Veillonella;s__	1	Asia	China	HGM	MAG	NA	MQ	63.28	0	5824	1605682	0.41	0	0	0	13	NA
HRGM_Genome_0367	GUT_GENOME096385	d__Bacteria;p__Actinobacteriota;c__Actinobacteria;o__Propionibacteriales;f__Propionibacteriaceae;g__Cutibacterium;s__Cutibacterium avidum	147	Europe;NA;Asia;North America	Denmark;Singapore;NA;Italy;Sweden;United States;Ireland	NCBI;HGM;CIBIO;PATRIC/IMG;EBI	MAG;Isolate	Direct	HQ	99.78	0.66	2735781	2741290	NA	3080	1518	109	20	20.5939
HRGM_Genome_0368	GUT_GENOME000566	d__Bacteria;p__Actinobacteriota;c__Actinobacteria;o__Propionibacteriales;f__Propionibacteriaceae;g__Cutibacterium;s__Cutibacterium acnes	22	Europe;NA;Asia;North America	Canada;NA;China;Italy;United States	NCBI;HBC;CIBIO;CGR;EBI	MAG;Isolate	Direct	HQ	100	0	703477	2484103	NA	3074	1521	110	20	24.6052
HRGM_Genome_0369	GUT_GENOME096386	d__Bacteria;p__Bacteroidota;c__Bacteroidia;o__Bacteroidales;f__Bacteroidaceae;g__Prevotella;s__Prevotella oralis	4	Europe;NA;Asia	South Korea;NA;Estonia	NCBI;KIJ;EBI	MAG;Isolate	Direct	HQ	99.29	0.36	866050	2857367	NA	2942	1530	107	20	NA
HRGM_Genome_0370	GUT_GENOME096387	d__Bacteria;p__Actinobacteriota;c__Actinobacteria;o__Actinomycetales;f__Dermabacteraceae;g__Dermabacter;s__Dermabacter hominis	20	NA;North America	United States;NA	NCBI;EBI	MAG;Isolate	Direct	HQ	94.15	0.15	2377736	2377736	NA	3057	1515	110	20	26.8343
HRGM_Genome_0371	GUT_GENOME096388	d__Bacteria;p__Firmicutes;c__Bacilli;o__Staphylococcales;f__Salinicoccaceae;g__Nosocomiicoccus;s__Nosocomiicoccus massiliensis	1	NA	NA	NCBI	Isolate	Direct	NC	90.15	0.55	16847	1509734	NA	1519	1555	0	20	NA
HRGM_Genome_0372	GUT_GENOME095978	d__Bacteria;p__Firmicutes_A;c__Clostridia;o__Eubacteriales;f__Anaerofustaceae;g__Anaerofustis;s__Anaerofustis stercorihominis	5	Asia;North America	China;South Korea;United States;NA	CGR;PATRIC/IMG;KIJ;NCBI	MAG;Isolate	Direct	HQ	98.59	1.41	1288597	2284703	NA	2856	1516	108	20	NA
HRGM_Genome_0373	GUT_GENOME033115	d__Bacteria;p__Firmicutes_A;c__Clostridia;o__Eubacteriales;f__Anaerofustaceae;g__Anaerofustis;s__	2	Asia	South Korea;China	KIJ;EBI	MAG	NA	NC	98.59	3.52	97586	2221047	0	0	0	108	17	NA
HRGM_Genome_0374	GUT_GENOME096389	d__Bacteria;p__Actinobacteriota;c__Actinobacteria;o__Actinomycetales;f__Micrococcaceae;g__Nesterenkonia;s__Nesterenkonia massiliensis	2	Europe	France;NA	NCBI;PATRIC/IMG	Isolate	Direct	HQ	97.73	0.46	348664	2672431	NA	3087	1524	109	20	NA
HRGM_Genome_0375	GUT_GENOME096390	d__Bacteria;p__Firmicutes_I;c__Bacilli_A;o__Paenibacillales;f__Paenibacillaceae;g__Paenibacillus_P;s__Paenibacillus_P antibioticophila	1	NA	NA	NCBI	Isolate	Direct	HQ	97.29	0.15	3049380	5584690	NA	1365	1344	112	20	NA
HRGM_Genome_0376	GUT_GENOME096393	d__Bacteria;p__Firmicutes_I;c__Bacilli_A;o__Aneurinibacillales;f__Aneurinibacillaceae;g__Aneurinibacillus;s__Aneurinibacillus aneurinilyticus	1	NA	NA	NCBI	Isolate	Direct	NC	99.22	2.69	43963	5313859	NA	1707	1536	0	18	NA
HRGM_Genome_0377	GUT_GENOME096399	d__Bacteria;p__Firmicutes_A;c__Clostridia;o__Oscillospirales;f__Ruminococcaceae;g__Bittarella;s__Bittarella massiliensis	1	NA	NA	NCBI	Isolate	Direct	HQ	94.46	0	45185	3084735	NA	2835	1524	109	20	NA
HRGM_Genome_0378	KIJ_genome_17372	d__Bacteria;p__Firmicutes;c__Bacilli;o__Erysipelotrichales;f__Erysipelotrichaceae;g__Faecalitalea;s__Faecalitalea cylindroides	92	NA;North America;Asia;Europe	Austria;Denmark;Netherlands;NA;Sweden;France;United Kingdom;Germany;Spain;China;Japan;United States	NCBI;HGM;KIJ;CIBIO;PATRIC/IMG;EBI	MAG;Isolate	Indirect	NC	97.3	1.078	29322	1884672	0.0524861	0	0	105	15	10.7135
HRGM_Genome_0379	GUT_GENOME096402	d__Bacteria;p__Firmicutes_A;c__Clostridia;o__Lachnospirales;f__Lachnospiraceae;g__Eubacterium_I;s__Eubacterium_I ramulus	106	Africa;NA;Asia;North America;Europe	Mongolia;Austria;Denmark;South Korea;Netherlands;NA;Italy;Sweden;France;United Kingdom;Madagascar;Germany;Spain;Japan;Israel;United States	NCBI;HGM;HBC;KIJ;CIBIO;PATRIC/IMG;EBI	MAG;Isolate	Direct	NC	98.28	0.21	80366	3447136	NA	2118	1431	0	18	10.7805
HRGM_Genome_0380	GUT_GENOME140233	d__Bacteria;p__Firmicutes_A;c__Clostridia;o__Lachnospirales;f__Lachnospiraceae;g__Eubacterium_I;s__Eubacterium_I ramulus_A	44	Europe;North America;Asia	Austria;South Korea;Spain;China;Japan;United States;Germany	HGM;KIJ;CIBIO;PATRIC/IMG;CGR;EBI	MAG;Isolate	Direct	NC	98.85	1.7	202293	3656239	NA	2890	1530	0	20	7.98533
HRGM_Genome_0381	KIJ_genome_16126	d__Bacteria;p__Firmicutes_A;c__Clostridia;o__Lachnospirales;f__Lachnospiraceae;g__Eubacterium_I;s__Eubacterium_I ramulus	1	Asia	Japan	KIJ	MAG	NA	MQ	77.22	3.119	4633	2682670	1.60279	0	0	0	10	NA
HRGM_Genome_0382	GUT_GENOME125804	d__Bacteria;p__Firmicutes_A;c__Clostridia;o__Lachnospirales;f__Lachnospiraceae;g__Eubacterium_I;s__	1	Europe	Netherlands	CIBIO	MAG	NA	MQ	60	1.75	7871	2749423	0.17	0	0	0	11	NA
HRGM_Genome_0383	GUT_GENOME057686	d__Bacteria;p__Firmicutes_A;c__Clostridia;o__Lachnospirales;f__Lachnospiraceae;g__Eubacterium_I;s__	9	Europe;North America	Canada;Spain;France;United States	CIBIO;HGM;EBI	MAG	NA	NC	95.55	1.44	48395	2650866	0.06	0	0	0	17	NA
HRGM_Genome_0384	GUT_GENOME096406	d__Bacteria;p__Proteobacteria;c__Gammaproteobacteria;o__Pseudomonadales;f__Pseudomonadaceae;g__Pseudomonas_B;s__Pseudomonas_B luteola	1	NA	NA	NCBI	Isolate	Direct	HQ	99.62	0.76	4272059	5701016	NA	2887	1531	109	20	NA
HRGM_Genome_0385	GUT_GENOME096407	d__Bacteria;p__Fusobacteriota;c__Fusobacteriia;o__Fusobacteriales;f__Fusobacteriaceae;g__Cetobacterium_A;s__Cetobacterium_A somerae	10	NA;Asia	China;Japan;NA	NCBI;HGM;KIJ;CIBIO;EBI	MAG;Isolate	Direct	NC	98.88	0	47157	3068248	NA	1950	1330	111	16	18.6823
HRGM_Genome_0386	KIJ_genome_2393	d__Bacteria;p__Fusobacteriota;c__Fusobacteriia;o__Fusobacteriales;f__Fusobacteriaceae;g__Cetobacterium_A;s__	1	Asia	Japan	KIJ	MAG	NA	NC	97.75	0	28483	3021042	0.00781365	0	0	111	20	NA
HRGM_Genome_0387	GUT_GENOME014975	d__Bacteria;p__Fusobacteriota;c__Fusobacteriia;o__Fusobacteriales;f__Fusobacteriaceae;g__Cetobacterium_A;s__	2	Oceania	Fiji	CIBIO;HGM	MAG	Indirect	NC	98.88	0	9502	2326188	0.1	0	0	110	20	NA
HRGM_Genome_0388	GUT_GENOME096412	d__Bacteria;p__Fusobacteriota;c__Fusobacteriia;o__Fusobacteriales;f__Fusobacteriaceae;g__Fusobacterium;s__Fusobacterium nucleatum	2	NA;Asia	Japan;NA	NCBI;KIJ	MAG;Isolate	Direct	HQ	98.88	0.72	106583	2284954	NA	2893	1514	106	20	NA
HRGM_Genome_0389	GUT_GENOME096420	d__Bacteria;p__Fusobacteriota;c__Fusobacteriia;o__Fusobacteriales;f__Fusobacteriaceae;g__Fusobacterium;s__Fusobacterium polymorphum	2	NA	NA	NCBI	Isolate	Direct	HQ	100	0	1700382	2631404	NA	2892	1500	106	20	NA
HRGM_Genome_0390	GUT_GENOME096566	d__Bacteria;p__Fusobacteriota;c__Fusobacteriia;o__Fusobacteriales;f__Fusobacteriaceae;g__Fusobacterium;s__Fusobacterium massiliense	1	NA	NA	NCBI	Isolate	Direct	HQ	98.88	1.12	420811	1809170	NA	2897	1500	106	20	NA
HRGM_Genome_0391	GUT_GENOME096028	d__Bacteria;p__Fusobacteriota;c__Fusobacteriia;o__Fusobacteriales;f__Fusobacteriaceae;g__Fusobacterium;s__Fusobacterium periodonticum_D	4	Europe;NA;Asia	China;Denmark;NA	CIBIO;PATRIC/IMG;NCBI;EBI	MAG;Isolate	Direct	HQ	100	0.56	810876	2546312	NA	2893	1500	106	20	NA
HRGM_Genome_0392	GUT_GENOME096031	d__Bacteria;p__Fusobacteriota;c__Fusobacteriia;o__Fusobacteriales;f__Fusobacteriaceae;g__Fusobacterium;s__Fusobacterium animalis	36	Europe;NA;Asia;North America	China;Spain;United States;NA	NCBI;HGM;CIBIO;PATRIC/IMG;EBI	MAG;Isolate	Direct	HQ	100	0	2507720	2514029	NA	2890	1513	106	20	19.4299
HRGM_Genome_0393	GUT_GENOME096084	d__Bacteria;p__Fusobacteriota;c__Fusobacteriia;o__Fusobacteriales;f__Fusobacteriaceae;g__Fusobacterium;s__Fusobacterium vincentii	6	NA;Asia	Japan;NA	NCBI;PATRIC/IMG;KIJ	MAG;Isolate	Direct	HQ	100	0	2268272	2268272	NA	2893	1513	106	20	NA
HRGM_Genome_0394	GUT_GENOME096098	d__Bacteria;p__Fusobacteriota;c__Fusobacteriia;o__Fusobacteriales;f__Fusobacteriaceae;g__Fusobacterium;s__Fusobacterium periodonticum_B	2	NA;Asia	China;NA	NCBI;EBI	MAG;Isolate	Direct	HQ	100	0	852333	2479455	NA	2892	1500	106	20	NA
HRGM_Genome_0395	KIJ_genome_26570	d__Bacteria;p__Fusobacteriota;c__Fusobacteriia;o__Fusobacteriales;f__Fusobacteriaceae;g__Fusobacterium;s__Fusobacterium animalis	1	Asia	South Korea	KIJ	MAG	NA	MQ	84.81	1.185	4297	1866959	1.5695	0	0	0	10	NA
HRGM_Genome_0396	KIJ_genome_25518	d__Bacteria;p__Fusobacteriota;c__Fusobacteriia;o__Fusobacteriales;f__Fusobacteriaceae;g__Fusobacterium;s__Fusobacterium sp000235465	5	Europe;Asia	Japan;France;Austria	CIBIO;HGM;KIJ	MAG	NA	NC	100	0	15189	1998653	0.0345084	0	0	106	20	NA
HRGM_Genome_0397	GUT_GENOME030277	d__Bacteria;p__Fusobacteriota;c__Fusobacteriia;o__Fusobacteriales;f__Fusobacteriaceae;g__Fusobacterium;s__Fusobacterium nucleatum_E	2	Asia	China	CIBIO;EBI	MAG	Direct	NC	92.7	0	6041	2081813	1.27	0	413	107	10	NA
HRGM_Genome_0398	GUT_GENOME095979	d__Bacteria;p__Bacteroidota;c__Bacteroidia;o__Bacteroidales;f__Bacteroidaceae;g__Bacteroides_A;s__Bacteroides_A coprocola	592	Oceania;NA;North America;Asia;Europe	Austria;Denmark;Netherlands;Australia;France;United Kingdom;Canada;Spain;Israel;NA;Italy;Sweden;Kazakhstan;Germany;China;Russia;United States	NCBI;HGM;CIBIO;CGR;EBI	MAG;Isolate	Direct	HQ	98.88	0	92375	4300117	NA	2870	1523	104	20	9.47718
HRGM_Genome_0399	GUT_GENOME205964	d__Bacteria;p__Bacteroidota;c__Bacteroidia;o__Bacteroidales;f__Bacteroidaceae;g__Bacteroides_A;s__Bacteroides_A sp000436795	18	Europe;Asia	Mongolia;Spain;South Korea;China;Japan;Israel	CIBIO;KIJ;EBI	MAG	Direct	NC	97.42	0.12	82802	3921942	0.2	0	945	104	20	4.02485
HRGM_Genome_0400	KIJ_genome_7022	d__Bacteria;p__Bacteroidota;c__Bacteroidia;o__Bacteroidales;f__Bacteroidaceae;g__Bacteroides_A;s__Bacteroides_A coprocola	4	Asia	Japan	KIJ	MAG	NA	NC	97.63	0.373	61766	3673931	0.0700373	0	0	0	20	NA
HRGM_Genome_0401	KIJ_genome_10798	d__Bacteria;p__Bacteroidota;c__Bacteroidia;o__Bacteroidales;f__Bacteroidaceae;g__Bacteroides_A;s__Bacteroides_A coprocola	15	Asia	Japan;South Korea	KIJ	MAG	Indirect	NC	98.74	0.487	103814	3951447	0.052869	0	0	0	20	8.31801
HRGM_Genome_0402	KIJ_genome_15654	d__Bacteria;p__Bacteroidota;c__Bacteroidia;o__Bacteroidales;f__Bacteroidaceae;g__Bacteroides_A;s__Bacteroides_A sp000432735	1	Asia	Japan	KIJ	MAG	NA	MQ	85.82	0	102013	3070400	0.173809	0	0	101	19	NA
HRGM_Genome_0403	KIJ_genome_21638	d__Bacteria;p__Bacteroidota;c__Bacteroidia;o__Bacteroidales;f__Bacteroidaceae;g__Bacteroides_A;s__	2	Asia	Japan	KIJ	MAG	NA	MQ	79.85	1.815	35857	3311818	0.172375	0	0	0	20	NA
HRGM_Genome_0404	KIJ_genome_1668	d__Bacteria;p__Bacteroidota;c__Bacteroidia;o__Bacteroidales;f__Bacteroidaceae;g__Bacteroides_A;s__Bacteroides_A coprocola	96	Asia	Japan;South Korea;India	KIJ	MAG	Indirect	NC	98.85	0	33342	3938236	0.0971307	1615	0	103	18	5.93766
HRGM_Genome_0405	KIJ_genome_10943	d__Bacteria;p__Bacteroidota;c__Bacteroidia;o__Bacteroidales;f__Bacteroidaceae;g__Bacteroides_B;s__	2	Asia	Japan;South Korea	KIJ	MAG	Indirect	MQ	60.34	0	59615	2555826	0.0972371	1186	0	0	17	NA
HRGM_Genome_0406	GUT_GENOME111729	d__Bacteria;p__Bacteroidota;c__Bacteroidia;o__Bacteroidales;f__Bacteroidaceae;g__Bacteroides_A;s__Bacteroides_A sp000432735	110	Europe;Oceania;Asia;North America	Austria;Denmark;Netherlands;Sweden;Finland;Australia;France;United Kingdom;Kazakhstan;Germany;Spain;Estonia;Russia;Israel;United States	CIBIO;HGM;EBI	MAG	Indirect	NC	97.69	0.19	65635	3299974	0.11	0	0	0	19	14.5246
HRGM_Genome_0407	GUT_GENOME096414	d__Bacteria;p__Firmicutes_A;c__Clostridia;o__Peptostreptococcales;f__Peptostreptococcaceae;g__Romboutsia;s__Romboutsia dakarense	1	NA	NA	NCBI	Isolate	Direct	HQ	98.36	0.35	27075	3735762	NA	2496	1307	105	20	NA
HRGM_Genome_0408	KIJ_genome_8252	d__Bacteria;p__Firmicutes_A;c__Clostridia;o__Peptostreptococcales;f__Peptostreptococcaceae;g__Romboutsia;s__Romboutsia timonensis	194	Africa;Oceania;NA;Asia;North America;Europe	Austria;South Korea;Denmark;Netherlands;France;United Kingdom;Fiji;Canada;Spain;Israel;NA;Sweden;Kazakhstan;Madagascar;China;Japan;United States	CIBIO;HGM;KIJ;EBI	MAG	Indirect	NC	98.94	0	49141	3657481	0.0411934	2893	0	101	14	6.08152
HRGM_Genome_0409	GUT_GENOME096415	d__Bacteria;p__Bacteroidota;c__Bacteroidia;o__Bacteroidales;f__Bacteroidaceae;g__Bacteroides;s__Bacteroides neonati	1	NA	NA	NCBI	Isolate	Direct	HQ	98.14	1.02	595790	5025334	NA	2854	1514	105	20	NA
HRGM_Genome_0410	GUT_GENOME096416	d__Bacteria;p__Campylobacterota;c__Campylobacteria;o__Campylobacterales;f__Helicobacteraceae;g__Helicobacter_B;s__Helicobacter_B macacae	1	NA	NA	NCBI	Isolate	Direct	HQ	97.82	0	1682603	2369528	NA	2873	1314	110	20	NA
HRGM_Genome_0411	GUT_GENOME096417	d__Bacteria;p__Campylobacterota;c__Campylobacteria;o__Campylobacterales;f__Helicobacteraceae;g__Helicobacter_B;s__Helicobacter_B canis	3	NA;North America	United States;NA	NCBI;EBI	MAG;Isolate	Direct	HQ	98.59	0.29	1932823	1932823	NA	2872	1495	110	20	NA
HRGM_Genome_0412	GUT_GENOME096424	d__Bacteria;p__Proteobacteria;c__Gammaproteobacteria;o__Enterobacterales;f__Enterobacteriaceae;g__Providencia;s__Providencia alcalifaciens_A	2	NA	NA	NCBI	Isolate	Direct	HQ	100	0	327754	4108375	NA	2901	1535	110	20	NA
HRGM_Genome_0413	GUT_GENOME096425	d__Bacteria;p__Proteobacteria;c__Gammaproteobacteria;o__Enterobacterales;f__Enterobacteriaceae;g__Providencia;s__Providencia alcalifaciens	6	NA	NA	NCBI	Isolate	Direct	NC	100	0	345434	4044196	NA	2901	1536	0	20	NA
HRGM_Genome_0414	GUT_GENOME095980	d__Bacteria;p__Proteobacteria;c__Gammaproteobacteria;o__Enterobacterales;f__Enterobacteriaceae;g__Providencia;s__Providencia stuartii_B	1	NA	NA	NCBI	Isolate	Direct	HQ	100	0.54	361783	4610361	NA	2955	1535	110	20	NA
HRGM_Genome_0415	GUT_GENOME096025	d__Bacteria;p__Proteobacteria;c__Gammaproteobacteria;o__Enterobacterales;f__Enterobacteriaceae;g__Providencia;s__Providencia rettgeri_D	6	Europe;NA;North America	Spain;United States;NA	CIBIO;PATRIC/IMG;HGM;NCBI	MAG;Isolate	Direct	HQ	100	0.54	446177	4764068	NA	1130	1414	110	20	NA
HRGM_Genome_0416	GUT_GENOME103856	d__Bacteria;p__Proteobacteria;c__Gammaproteobacteria;o__Enterobacterales;f__Enterobacteriaceae;g__Providencia;s__Providencia rustigianii	2	NA	NA	NCBI;PATRIC/IMG	Isolate	Direct	HQ	100	0	103356	3896203	NA	2904	1063	110	20	NA
HRGM_Genome_0417	GUT_GENOME264766	d__Bacteria;p__Proteobacteria;c__Gammaproteobacteria;o__Enterobacterales;f__Enterobacteriaceae;g__Providencia;s__Providencia rettgeri_C	1	Asia	Israel	CIBIO	MAG	NA	NC	98.49	2.16	32421	4142275	0	0	0	109	19	NA
HRGM_Genome_0418	GUT_GENOME096428	d__Bacteria;p__Firmicutes_A;c__Clostridia;o__Oscillospirales;f__Acutalibacteraceae;g__Clostridium_E;s__Clostridium_E jeddahense	10	Europe;Asia;North America	Denmark;NA;Saudi Arabia;Sweden;United States;Russia	NCBI;HGM;CIBIO;PATRIC/IMG;EBI	MAG;Isolate	Direct	HQ	97.99	0.83	63714	3613503	NA	2834	1308	111	20	20.6137
HRGM_Genome_0419	GUT_GENOME142687	d__Bacteria;p__Firmicutes_A;c__Clostridia;o__Oscillospirales;f__Acutalibacteraceae;g__Clostridium_E;s__Clostridium_E merdae	1	NA	NA	PATRIC/IMG	Isolate	Direct	HQ	97.99	0.69	1611351	2748860	NA	2834	1516	111	20	NA
HRGM_Genome_0420	GUT_GENOME003308	d__Bacteria;p__Firmicutes_A;c__Clostridia;o__Oscillospirales;f__Acutalibacteraceae;g__Clostridium_E;s__Clostridium_E sporosphaeroides	10	Europe	Sweden;Finland;Denmark;Russia	CIBIO;HGM;EBI	MAG	Direct	NC	92.56	0.69	12066	2812533	0	0	454	110	19	3.98446
HRGM_Genome_0421	GUT_GENOME007158	d__Bacteria;p__Firmicutes_A;c__Clostridia;o__Oscillospirales;f__Acutalibacteraceae;g__Clostridium_E;s__	1	Europe	Sweden	CIBIO	MAG	Direct	MQ	60.49	1.34	3359	1833064	0.02	0	973	0	7	NA
HRGM_Genome_0422	GUT_GENOME096430	d__Bacteria;p__Actinobacteriota;c__Actinobacteria;o__Mycobacteriales;f__Geodermatophilaceae;g__Blastococcus;s__Blastococcus massiliensis	1	NA	NA	NCBI	Isolate	Direct	HQ	98.42	0.45	1179004	3874680	NA	3112	1517	109	20	NA
HRGM_Genome_0423	GUT_GENOME096431	d__Bacteria;p__Firmicutes;c__Bacilli;o__Bacillales;f__Bacillaceae_A;g__Bacillus_W;s__Bacillus_W jeddahensis	2	NA	NA	NCBI	Isolate	Direct	HQ	98.84	0.47	64097	4762944	NA	2591	1327	110	20	NA
HRGM_Genome_0424	GUT_GENOME096435	d__Bacteria;p__Firmicutes;c__Bacilli;o__Bacillales;f__Amphibacillaceae;g__Virgibacillus;s__Virgibacillus massiliensis	1	NA	NA	NCBI	Isolate	Direct	HQ	99.33	1.61	2664523	4353177	NA	2913	1565	110	19	NA
HRGM_Genome_0425	GUT_GENOME096436	d__Bacteria;p__Actinobacteriota;c__Actinobacteria;o__Actinomycetales;f__Bifidobacteriaceae;g__Bifidobacterium;s__Bifidobacterium gallicum	2	NA	NA	NCBI	Isolate	Direct	HQ	99.33	0	327839	2004594	NA	3056	1539	98	20	NA
HRGM_Genome_0426	GUT_GENOME096439	d__Bacteria;p__Firmicutes;c__Bacilli;o__Bacillales;f__Amphibacillaceae;g__Oceanobacillus;s__Oceanobacillus jeddahense	1	NA	NA	NCBI	Isolate	Direct	HQ	99.33	2.06	1133160	5388101	NA	2917	1559	110	20	NA
HRGM_Genome_0427	GUT_GENOME096441	d__Bacteria;p__Firmicutes_A;c__Clostridia;o__Tissierellales;f__Sporanaerobacteraceae;g__Anaerosalibacter_A;s__Anaerosalibacter_A massiliensis	4	Europe;NA	NA;Finland	CIBIO;HGM;NCBI;EBI	MAG;Isolate	Direct	HQ	98.6	2.1	165654	3196602	NA	2919	1525	111	20	NA
HRGM_Genome_0428	GUT_GENOME096442	d__Bacteria;p__Firmicutes_A;c__Clostridia;o__Clostridiales;f__Clostridiaceae;g__Clostridium_J;s__Clostridium_J sp000821305	9	NA;Asia;North America	Canada;China;United States;NA	NCBI;HGM;HBC;CIBIO;EBI	MAG;Isolate	Direct	HQ	98.46	1.55	695847	4325182	NA	2901	1505	111	20	NA
HRGM_Genome_0429	GUT_GENOME096443	d__Bacteria;p__Firmicutes;c__Bacilli;o__Bacillales;f__Bacillaceae_A;g__Bacillus_W;s__Bacillus_W rubiinfantis	1	NA	NA	NCBI	Isolate	Direct	HQ	99.35	4.05	512012	4309569	NA	2931	1548	110	20	NA
HRGM_Genome_0430	GUT_GENOME096445	d__Bacteria;p__Firmicutes_A;c__Clostridia;o__Oscillospirales;f__Acutalibacteraceae;g__MS4;s__MS4 sp000752215	2	NA	NA	NCBI	Isolate	Direct	HQ	98.66	0.98	469182	3737722	NA	2827	1559	111	20	NA
HRGM_Genome_0431	GUT_GENOME182432	d__Bacteria;p__Firmicutes_A;c__Clostridia;o__Oscillospirales;f__Acutalibacteraceae;g__MS4;s__	3	Europe	Russia	CIBIO;HGM;EBI	MAG	NA	NC	94.53	1.35	9611	2823222	0	0	0	0	17	NA
HRGM_Genome_0432	GUT_GENOME096449	d__Bacteria;p__Firmicutes_A;c__Clostridia;o__Clostridiales;f__Clostridiaceae;g__Clostridium_L;s__Clostridium_L amazonitimonense	2	NA	NA	NCBI	Isolate	Direct	HQ	99.17	0.78	2057217	3750216	NA	2902	1507	111	20	NA
HRGM_Genome_0433	GUT_GENOME000396	d__Bacteria;p__Actinobacteriota;c__Coriobacteriia;o__Coriobacteriales;f__Coriobacteriaceae;g__Collinsella;s__Collinsella aerofaciens_F	577	NA;Asia;North America;Europe	Mongolia;Austria;Slovakia;Denmark;Netherlands;France;United Kingdom;Russia;Canada;Spain;Estonia;Israel;NA;Sweden;Kazakhstan;Germany;China;Finland;United States	HGM;HBC;CIBIO;EBI;NCBI;PATRIC/IMG	MAG;Isolate	Direct	HQ	100	0.81	127809	2099732	NA	2961	1501	107	20	45.8681
HRGM_Genome_0434	GUT_GENOME096128	d__Bacteria;p__Actinobacteriota;c__Coriobacteriia;o__Coriobacteriales;f__Coriobacteriaceae;g__Collinsella;s__Collinsella aerofaciens	2	NA	NA	NCBI;PATRIC/IMG	Isolate	Direct	HQ	99.6	1.61	184100	2439869	NA	2960	1502	106	20	NA
HRGM_Genome_0435	GUT_GENOME147602	d__Bacteria;p__Actinobacteriota;c__Coriobacteriia;o__Coriobacteriales;f__Coriobacteriaceae;g__Collinsella;s__Collinsella aerofaciens_A	3	Asia	Israel;India	CIBIO;PATRIC/IMG;KIJ	MAG;Isolate	Direct	HQ	100	0.81	2306349	2306349	NA	2959	1501	107	20	NA
HRGM_Genome_0436	GUT_GENOME126939	d__Bacteria;p__Actinobacteriota;c__Coriobacteriia;o__Coriobacteriales;f__Coriobacteriaceae;g__Collinsella;s__Collinsella sp002232035	23	Europe;North America;Asia	South Korea;Denmark;Netherlands;Sweden;Germany;China;Japan;United States	CIBIO;KIJ;EBI	MAG	Indirect	NC	100	0.81	100773	2071477	0.01	0	0	0	20	41.0507
HRGM_Genome_0437	KIJ_genome_14670	d__Bacteria;p__Actinobacteriota;c__Coriobacteriia;o__Coriobacteriales;f__Coriobacteriaceae;g__Collinsella;s__	1	Asia	South Korea	KIJ	MAG	NA	NC	99.19	1.612	48611	2135863	0.264978	0	0	80	20	NA
HRGM_Genome_0438	KIJ_genome_21383	d__Bacteria;p__Actinobacteriota;c__Coriobacteriia;o__Coriobacteriales;f__Coriobacteriaceae;g__Collinsella;s__	1	Asia	South Korea	KIJ	MAG	NA	NC	100	0.806	176881	2246685	0.130639	0	0	0	20	NA
HRGM_Genome_0439	KIJ_genome_15913	d__Bacteria;p__Actinobacteriota;c__Coriobacteriia;o__Coriobacteriales;f__Coriobacteriaceae;g__Collinsella;s__	1	Asia	South Korea	KIJ	MAG	NA	NC	99.46	1.612	39527	2167628	0.745431	0	0	0	20	NA
HRGM_Genome_0440	KIJ_genome_8295	d__Bacteria;p__Actinobacteriota;c__Coriobacteriia;o__Coriobacteriales;f__Coriobacteriaceae;g__Collinsella;s__	8	North America;Asia	South Korea;United States	CIBIO;HGM;KIJ;EBI	MAG	Indirect	NC	100	1.612	151462	2082192	0.10498	0	0	0	20	NA
HRGM_Genome_0441	KIJ_genome_4664	d__Bacteria;p__Actinobacteriota;c__Coriobacteriia;o__Coriobacteriales;f__Coriobacteriaceae;g__Collinsella;s__	1	Asia	South Korea	KIJ	MAG	NA	NC	100	0.806	50351	2103855	0.927812	0	0	0	20	NA
HRGM_Genome_0442	KIJ_genome_4243	d__Bacteria;p__Actinobacteriota;c__Coriobacteriia;o__Coriobacteriales;f__Coriobacteriaceae;g__Collinsella;s__	2	Asia	South Korea	KIJ	MAG	NA	NC	100	1.612	160503	2234215	0.0858307	0	0	0	20	NA
HRGM_Genome_0443	GUT_GENOME090402	d__Bacteria;p__Actinobacteriota;c__Coriobacteriia;o__Coriobacteriales;f__Coriobacteriaceae;g__Collinsella;s__Collinsella sp002391315	39	Europe;North America;Asia	Austria;South Korea;Denmark;Sweden;Germany;Spain;China;Japan;United States	CIBIO;HGM;KIJ;EBI	MAG	Indirect	NC	100	0.81	66839	1946454	0.13	0	0	0	20	15.1578
HRGM_Genome_0444	GUT_GENOME239815	d__Bacteria;p__Actinobacteriota;c__Coriobacteriia;o__Coriobacteriales;f__Coriobacteriaceae;g__Collinsella;s__	94	North America;Asia	Japan;South Korea;United States;China	HGM;KIJ;CIBIO;CGR;EBI	MAG;Isolate	Direct	HQ	100	1.61	318614	2162763	NA	2960	1502	106	20	22.4542
HRGM_Genome_0445	KIJ_genome_7576	d__Bacteria;p__Actinobacteriota;c__Coriobacteriia;o__Coriobacteriales;f__Coriobacteriaceae;g__Collinsella;s__	1	Asia	South Korea	KIJ	MAG	NA	MQ	85.75	0.403	38030	1997710	0.525257	0	0	0	20	NA
HRGM_Genome_0446	KIJ_genome_4415	d__Bacteria;p__Actinobacteriota;c__Coriobacteriia;o__Coriobacteriales;f__Coriobacteriaceae;g__Collinsella;s__	125	Europe;North America;Asia	South Korea;Denmark;Netherlands;Italy;France;Germany;Spain;China;Japan;Israel;United States	CIBIO;KIJ;CGR;EBI	MAG;Isolate	Indirect	NC	100	0.806	348258	2321700	0.0133485	0	0	0	20	43.8284
HRGM_Genome_0447	KIJ_genome_3276	d__Bacteria;p__Actinobacteriota;c__Coriobacteriia;o__Coriobacteriales;f__Coriobacteriaceae;g__Collinsella;s__	1	Asia	South Korea	KIJ	MAG	NA	MQ	83.06	0.806	34419	1788197	0.347057	0	0	80	20	NA
HRGM_Genome_0448	KIJ_genome_1052	d__Bacteria;p__Actinobacteriota;c__Coriobacteriia;o__Coriobacteriales;f__Coriobacteriaceae;g__Collinsella;s__	70	Asia	South Korea;China;Japan;Israel	CIBIO;KIJ;CGR;EBI	MAG;Isolate	Indirect	NC	100	0.806	125102	2188010	0.114315	0	0	0	20	42.3694
HRGM_Genome_0449	KIJ_genome_12496	d__Bacteria;p__Actinobacteriota;c__Coriobacteriia;o__Coriobacteriales;f__Coriobacteriaceae;g__Collinsella;s__	1	Asia	South Korea	KIJ	MAG	NA	MQ	65.43	1.612	80472	1391877	0.160582	0	0	0	16	NA
HRGM_Genome_0450	KIJ_genome_22250	d__Bacteria;p__Actinobacteriota;c__Coriobacteriia;o__Coriobacteriales;f__Coriobacteriaceae;g__Collinsella;s__	8	Asia	Japan	KIJ	MAG	Indirect	NC	99.19	0.806	58786	2133610	0.0869655	0	0	0	20	NA
HRGM_Genome_0451	KIJ_genome_19566	d__Bacteria;p__Actinobacteriota;c__Coriobacteriia;o__Coriobacteriales;f__Coriobacteriaceae;g__Collinsella;s__	2	Asia	Japan	KIJ	MAG	NA	NC	98.65	0.806	58477	2113335	0.219511	0	0	0	20	NA
HRGM_Genome_0452	KIJ_genome_19651	d__Bacteria;p__Actinobacteriota;c__Coriobacteriia;o__Coriobacteriales;f__Coriobacteriaceae;g__Collinsella;s__	1	Asia	Japan	KIJ	MAG	NA	NC	97.17	0	15937	1944197	0.368774	0	0	0	20	NA
HRGM_Genome_0453	KIJ_genome_16844	d__Bacteria;p__Actinobacteriota;c__Coriobacteriia;o__Coriobacteriales;f__Coriobacteriaceae;g__Collinsella;s__	28	Asia	Japan	KIJ;EBI	MAG	Direct	HQ	100	0.806	88385	2172845	0.0392931	2960	1536	107	20	39.4787
HRGM_Genome_0454	KIJ_genome_16095	d__Bacteria;p__Actinobacteriota;c__Coriobacteriia;o__Coriobacteriales;f__Coriobacteriaceae;g__Collinsella;s__	1	Asia	Japan	KIJ	MAG	NA	NC	98.38	1.612	29196	2102995	0.228048	0	0	0	20	NA
HRGM_Genome_0455	KIJ_genome_26084	d__Bacteria;p__Actinobacteriota;c__Coriobacteriia;o__Coriobacteriales;f__Coriobacteriaceae;g__Collinsella;s__Collinsella sp002232035	37	Europe;Asia	Japan;Netherlands	KIJ;EBI	MAG	Indirect	NC	98.92	0	45691	1999129	0.218228	0	0	0	20	40.0899
HRGM_Genome_0456	KIJ_genome_5940	d__Bacteria;p__Actinobacteriota;c__Coriobacteriia;o__Coriobacteriales;f__Coriobacteriaceae;g__Collinsella;s__	3	Asia	Japan	KIJ	MAG	Direct	HQ	100	0.806	66546	2372370	0.240569	2959	1501	107	20	NA
HRGM_Genome_0457	KIJ_genome_23928	d__Bacteria;p__Actinobacteriota;c__Coriobacteriia;o__Coriobacteriales;f__Coriobacteriaceae;g__Collinsella;s__	1	Asia	Japan	KIJ	MAG	NA	MQ	66.16	0.806	6590	1420197	1.32306	0	0	0	12	NA
HRGM_Genome_0458	KIJ_genome_18765	d__Bacteria;p__Actinobacteriota;c__Coriobacteriia;o__Coriobacteriales;f__Coriobacteriaceae;g__Collinsella;s__	1	Asia	Japan	KIJ	MAG	NA	NC	100	1.612	101866	2270317	0.00513749	0	0	0	20	NA
HRGM_Genome_0459	GUT_GENOME028003	d__Bacteria;p__Actinobacteriota;c__Coriobacteriia;o__Coriobacteriales;f__Coriobacteriaceae;g__Collinsella;s__	3	Asia	Japan	KIJ;EBI	MAG	Indirect	NC	99.19	0.81	151508	2085046	0	0	0	101	20	NA
HRGM_Genome_0460	KIJ_genome_1372	d__Bacteria;p__Actinobacteriota;c__Coriobacteriia;o__Coriobacteriales;f__Coriobacteriaceae;g__Collinsella;s__Collinsella sp002232035	2	Asia	Japan	KIJ	MAG	NA	NC	98.92	0.806	42027	2013474	0.161841	0	0	0	20	NA
HRGM_Genome_0461	KIJ_genome_15351	d__Bacteria;p__Actinobacteriota;c__Coriobacteriia;o__Coriobacteriales;f__Coriobacteriaceae;g__Collinsella;s__	1	Asia	Japan	KIJ	MAG	NA	NC	97.28	1.612	29389	2037100	0.949367	0	0	0	20	NA
HRGM_Genome_0462	KIJ_genome_13819	d__Bacteria;p__Actinobacteriota;c__Coriobacteriia;o__Coriobacteriales;f__Coriobacteriaceae;g__Collinsella;s__Collinsella sp002232035	1	Asia	Japan	KIJ	MAG	NA	NC	99.46	0.806	43287	2072185	0.366749	0	0	79	20	NA
HRGM_Genome_0463	KIJ_genome_22279	d__Bacteria;p__Actinobacteriota;c__Coriobacteriia;o__Coriobacteriales;f__Coriobacteriaceae;g__Collinsella;s__	1	Asia	Japan	KIJ	MAG	NA	NC	98.38	0.806	53971	2302827	0.151342	0	0	0	20	NA
HRGM_Genome_0464	KIJ_genome_26318	d__Bacteria;p__Actinobacteriota;c__Coriobacteriia;o__Coriobacteriales;f__Coriobacteriaceae;g__Collinsella;s__	1	Asia	Japan	KIJ	MAG	NA	NC	99.54	0.806	75837	2232653	0.252155	0	0	0	20	NA
HRGM_Genome_0465	KIJ_genome_8854	d__Bacteria;p__Actinobacteriota;c__Coriobacteriia;o__Coriobacteriales;f__Coriobacteriaceae;g__Collinsella;s__	5	Asia	Japan	KIJ	MAG	Direct	HQ	100	0.806	94275	2157775	0.080937	2960	1502	107	20	NA
HRGM_Genome_0466	KIJ_genome_24731	d__Bacteria;p__Actinobacteriota;c__Coriobacteriia;o__Coriobacteriales;f__Coriobacteriaceae;g__Collinsella;s__	1	Asia	Japan	KIJ	MAG	NA	NC	100	1.612	59224	2149316	0.0521482	0	0	107	20	NA
HRGM_Genome_0467	KIJ_genome_23194	d__Bacteria;p__Actinobacteriota;c__Coriobacteriia;o__Coriobacteriales;f__Coriobacteriaceae;g__Collinsella;s__	1	Asia	Japan	KIJ	MAG	NA	NC	93.68	1.612	21546	2037667	0.472254	0	0	0	20	NA
HRGM_Genome_0468	KIJ_genome_1428	d__Bacteria;p__Actinobacteriota;c__Coriobacteriia;o__Coriobacteriales;f__Coriobacteriaceae;g__Collinsella;s__	1	Asia	Japan	KIJ	MAG	NA	MQ	80.31	2.419	5004	1665930	1.18498	0	0	0	18	NA
HRGM_Genome_0469	KIJ_genome_27662	d__Bacteria;p__Actinobacteriota;c__Coriobacteriia;o__Coriobacteriales;f__Coriobacteriaceae;g__Collinsella;s__	1	Asia	Japan	KIJ	MAG	NA	NC	100	0.806	113944	2201049	0.0874462	0	0	0	20	NA
HRGM_Genome_0470	KIJ_genome_9283	d__Bacteria;p__Actinobacteriota;c__Coriobacteriia;o__Coriobacteriales;f__Coriobacteriaceae;g__Collinsella;s__	1	Asia	Japan	KIJ	MAG	NA	NC	100	1.612	54768	2070996	0.21071	0	0	0	20	NA
HRGM_Genome_0471	GUT_GENOME000054	d__Bacteria;p__Actinobacteriota;c__Coriobacteriia;o__Coriobacteriales;f__Coriobacteriaceae;g__Collinsella;s__	46	Europe;North America;Asia	Austria;Denmark;Sweden;France;United Kingdom;Canada;Spain;Japan;Israel;United States	HGM;HBC;KIJ;CIBIO;EBI	MAG;Isolate	Direct	HQ	100	0.81	139113	2178650	NA	2960	1502	108	20	23.4032
HRGM_Genome_0472	KIJ_genome_12877	d__Bacteria;p__Actinobacteriota;c__Coriobacteriia;o__Coriobacteriales;f__Coriobacteriaceae;g__Collinsella;s__	1	Asia	Japan	KIJ	MAG	NA	NC	94.35	0.806	27302	2064792	0.420824	0	0	0	18	NA
HRGM_Genome_0473	KIJ_genome_17924	d__Bacteria;p__Actinobacteriota;c__Coriobacteriia;o__Coriobacteriales;f__Coriobacteriaceae;g__Collinsella;s__	1	Asia	Japan	KIJ	MAG	NA	NC	98.79	1.008	46826	2110731	0.27594	0	0	0	20	NA
HRGM_Genome_0474	KIJ_genome_4562	d__Bacteria;p__Actinobacteriota;c__Coriobacteriia;o__Coriobacteriales;f__Coriobacteriaceae;g__Collinsella;s__	1	Asia	Japan	KIJ	MAG	NA	NC	100	1.612	145577	2172150	0.124226	0	0	0	20	NA
HRGM_Genome_0475	KIJ_genome_19447	d__Bacteria;p__Actinobacteriota;c__Coriobacteriia;o__Coriobacteriales;f__Coriobacteriaceae;g__Collinsella;s__	2	Asia	Japan	KIJ	MAG	Direct	HQ	100	0.806	61469	2193893	0.0222475	3045	1502	106	20	NA
HRGM_Genome_0476	KIJ_genome_28426	d__Bacteria;p__Actinobacteriota;c__Coriobacteriia;o__Coriobacteriales;f__Coriobacteriaceae;g__Collinsella;s__	18	Asia	Japan	KIJ	MAG	Indirect	NC	100	0.806	76430	2078619	0.27702	0	0	0	20	34.5949
HRGM_Genome_0477	KIJ_genome_7727	d__Bacteria;p__Actinobacteriota;c__Coriobacteriia;o__Coriobacteriales;f__Coriobacteriaceae;g__Collinsella;s__	134	Europe;North America;Asia	Mongolia;South Korea;Denmark;Netherlands;Italy;Sweden;France;United Kingdom;Germany;Canada;Spain;Finland;Japan;Israel;United States	CIBIO;HGM;KIJ;EBI	MAG	Indirect	NC	100	0.806	116248	2141011	0.156004	0	0	107	20	45.5474
HRGM_Genome_0478	KIJ_genome_25035	d__Bacteria;p__Actinobacteriota;c__Coriobacteriia;o__Coriobacteriales;f__Coriobacteriaceae;g__Collinsella;s__	4	Asia	Japan	KIJ	MAG	NA	NC	100	0.806	79799	2177701	0.0960977	0	0	0	20	NA
HRGM_Genome_0479	KIJ_genome_28945	d__Bacteria;p__Actinobacteriota;c__Coriobacteriia;o__Coriobacteriales;f__Coriobacteriaceae;g__Collinsella;s__	1	Asia	Japan	KIJ	MAG	NA	MQ	79.77	3.763	3956	1751934	1.40006	0	0	107	20	NA
HRGM_Genome_0480	KIJ_genome_20099	d__Bacteria;p__Actinobacteriota;c__Coriobacteriia;o__Coriobacteriales;f__Coriobacteriaceae;g__Collinsella;s__	1	Asia	Japan	KIJ	MAG	NA	NC	100	1.612	65998	2159628	0.0344685	0	0	0	20	NA
HRGM_Genome_0481	KIJ_genome_23308	d__Bacteria;p__Actinobacteriota;c__Coriobacteriia;o__Coriobacteriales;f__Coriobacteriaceae;g__Collinsella;s__	1	Asia	Japan	KIJ	MAG	NA	NC	90.81	1.612	9719	1992602	1.45814	0	0	0	17	NA
HRGM_Genome_0482	KIJ_genome_13351	d__Bacteria;p__Actinobacteriota;c__Coriobacteriia;o__Coriobacteriales;f__Coriobacteriaceae;g__Collinsella;s__	3	Asia	Japan	KIJ	MAG	NA	NC	100	1.881	43654	2139507	0.401654	0	0	0	20	NA
HRGM_Genome_0483	KIJ_genome_9623	d__Bacteria;p__Actinobacteriota;c__Coriobacteriia;o__Coriobacteriales;f__Coriobacteriaceae;g__Collinsella;s__Collinsella sp002232035	1	Asia	Japan	KIJ	MAG	NA	NC	97.58	0.806	28435	2087998	0.641974	0	0	0	20	NA
HRGM_Genome_0484	KIJ_genome_16171	d__Bacteria;p__Actinobacteriota;c__Coriobacteriia;o__Coriobacteriales;f__Coriobacteriaceae;g__Collinsella;s__	1	Asia	Japan	KIJ	MAG	NA	MQ	89.28	3.225	7153	1889288	0.858502	0	0	104	20	NA
HRGM_Genome_0485	KIJ_genome_22494	d__Bacteria;p__Actinobacteriota;c__Coriobacteriia;o__Coriobacteriales;f__Coriobacteriaceae;g__Collinsella;s__	1	Asia	Japan	KIJ	MAG	NA	NC	100	0.806	59073	2028810	0.303784	0	0	0	20	NA
HRGM_Genome_0486	KIJ_genome_28107	d__Bacteria;p__Actinobacteriota;c__Coriobacteriia;o__Coriobacteriales;f__Coriobacteriaceae;g__Collinsella;s__	1	Asia	Japan	KIJ	MAG	NA	NC	100	0.806	239348	2105645	0.13058	0	0	0	20	NA
HRGM_Genome_0487	KIJ_genome_721	d__Bacteria;p__Actinobacteriota;c__Coriobacteriia;o__Coriobacteriales;f__Coriobacteriaceae;g__Collinsella;s__Collinsella sp002232035	1	Asia	Japan	KIJ	MAG	NA	NC	100	0.806	123236	2282129	0.0182294	0	0	0	20	NA
HRGM_Genome_0488	KIJ_genome_1293	d__Bacteria;p__Actinobacteriota;c__Coriobacteriia;o__Coriobacteriales;f__Coriobacteriaceae;g__Collinsella;s__	1	Asia	Japan	KIJ	MAG	NA	MQ	71.24	1.075	2584	1378512	2.45327	0	0	0	13	NA
HRGM_Genome_0489	KIJ_genome_27015	d__Bacteria;p__Actinobacteriota;c__Coriobacteriia;o__Coriobacteriales;f__Coriobacteriaceae;g__Collinsella;s__	7	Europe;North America;Asia	United States;Japan;Israel;Spain	CIBIO;KIJ;EBI	MAG	NA	NC	100	0.806	273728	2199802	0.0981784	2948	0	107	20	NA
HRGM_Genome_0490	KIJ_genome_17174	d__Bacteria;p__Actinobacteriota;c__Coriobacteriia;o__Coriobacteriales;f__Coriobacteriaceae;g__Collinsella;s__	1	Asia	Japan	KIJ	MAG	NA	MQ	76.09	2.774	3609	1835511	1.2596	0	0	0	18	NA
HRGM_Genome_0491	KIJ_genome_11442	d__Bacteria;p__Actinobacteriota;c__Coriobacteriia;o__Coriobacteriales;f__Coriobacteriaceae;g__Collinsella;s__	1	Asia	Japan	KIJ	MAG	NA	NC	100	0.806	71520	2107249	0.0981529	0	0	0	20	NA
HRGM_Genome_0492	KIJ_genome_28543	d__Bacteria;p__Actinobacteriota;c__Coriobacteriia;o__Coriobacteriales;f__Coriobacteriaceae;g__Collinsella;s__	1	Asia	Japan	KIJ	MAG	NA	MQ	60.35	1.263	2608	1556835	3.86511	0	0	0	18	NA
HRGM_Genome_0493	KIJ_genome_26801	d__Bacteria;p__Actinobacteriota;c__Coriobacteriia;o__Coriobacteriales;f__Coriobacteriaceae;g__Collinsella;s__	1	Asia	Japan	KIJ	MAG	Direct	HQ	100	0.806	109073	2255868	0.0461141	2959	1501	107	20	NA
HRGM_Genome_0494	KIJ_genome_11643	d__Bacteria;p__Actinobacteriota;c__Coriobacteriia;o__Coriobacteriales;f__Coriobacteriaceae;g__Collinsella;s__	1	Asia	Japan	KIJ	MAG	NA	NC	95.96	1.612	41752	2071898	0.434971	0	0	0	20	NA
HRGM_Genome_0495	KIJ_genome_5734	d__Bacteria;p__Actinobacteriota;c__Coriobacteriia;o__Coriobacteriales;f__Coriobacteriaceae;g__Collinsella;s__	1	Asia	Japan	KIJ	MAG	NA	NC	100	0.806	98485	2228539	0.320609	0	0	0	20	NA
HRGM_Genome_0496	KIJ_genome_1122	d__Bacteria;p__Actinobacteriota;c__Coriobacteriia;o__Coriobacteriales;f__Coriobacteriaceae;g__Collinsella;s__	1	Asia	Japan	KIJ	MAG	NA	NC	94.48	1.724	5501	2051334	0.753836	968	0	0	20	NA
HRGM_Genome_0497	KIJ_genome_19200	d__Bacteria;p__Actinobacteriota;c__Coriobacteriia;o__Coriobacteriales;f__Coriobacteriaceae;g__Collinsella;s__	1	Asia	Japan	KIJ	MAG	NA	MQ	82.99	0.921	4349	1882545	1.93362	0	0	79	20	NA
HRGM_Genome_0498	GUT_GENOME000484	d__Bacteria;p__Actinobacteriota;c__Coriobacteriia;o__Coriobacteriales;f__Coriobacteriaceae;g__Collinsella;s__	47	Europe;North America;Asia	Mongolia;South Korea;Denmark;Netherlands;United Kingdom;Germany;Spain;Russia;Japan;United States	HBC;KIJ;EBI	MAG;Isolate	Direct	HQ	100	0.81	178732	2278136	NA	2961	1501	107	20	35.204
HRGM_Genome_0499	KIJ_genome_27009	d__Bacteria;p__Actinobacteriota;c__Coriobacteriia;o__Coriobacteriales;f__Coriobacteriaceae;g__Collinsella;s__	1	Asia	Japan	KIJ	MAG	NA	MQ	64.86	2.889	3361	1078794	1.06186	0	0	0	12	NA
HRGM_Genome_0500	KIJ_genome_5458	d__Bacteria;p__Actinobacteriota;c__Coriobacteriia;o__Coriobacteriales;f__Coriobacteriaceae;g__Collinsella;s__	1	Asia	Japan	KIJ	MAG	NA	MQ	78.64	0	5797	1605751	1.41805	0	0	0	19	NA
HRGM_Genome_0501	GUT_GENOME001122	d__Bacteria;p__Actinobacteriota;c__Coriobacteriia;o__Coriobacteriales;f__Coriobacteriaceae;g__Collinsella;s__	130	Europe;North America;Asia	Austria;South Korea;Denmark;Netherlands;Sweden;Germany;Canada;Spain;Singapore;China;Estonia;Russia;Japan;Israel;United States	HGM;KIJ;CIBIO;CGR;EBI	MAG;Isolate	Direct	HQ	100	0.81	134292	2366902	NA	2960	1415	107	20	41.422
HRGM_Genome_0502	GUT_GENOME000753	d__Bacteria;p__Actinobacteriota;c__Coriobacteriia;o__Coriobacteriales;f__Coriobacteriaceae;g__Collinsella;s__Collinsella sp002232035	15	Asia	Japan;South Korea;China	HGM;KIJ;CIBIO;PATRIC/IMG;CGR;EBI	MAG;Isolate	Direct	HQ	100	0	109786	2287507	NA	2959	1502	106	20	40.819
HRGM_Genome_0503	GUT_GENOME248004	d__Bacteria;p__Actinobacteriota;c__Coriobacteriia;o__Coriobacteriales;f__Coriobacteriaceae;g__Collinsella;s__	2	Asia	Japan;China	CIBIO;KIJ	MAG	Indirect	NC	93.42	0.81	6496	1900051	0.05	0	0	107	18	NA
HRGM_Genome_0504	KIJ_genome_9738	d__Bacteria;p__Actinobacteriota;c__Coriobacteriia;o__Coriobacteriales;f__Coriobacteriaceae;g__Collinsella;s__	2	Asia	Japan;Israel	CIBIO;KIJ	MAG	NA	NC	100	0.806	99665	2117416	0.192535	0	0	0	20	NA
HRGM_Genome_0505	KIJ_genome_8977	d__Bacteria;p__Actinobacteriota;c__Coriobacteriia;o__Coriobacteriales;f__Coriobacteriaceae;g__Collinsella;s__	1	Asia	Japan	KIJ	MAG	NA	NC	99.19	0.806	70995	2142560	0.231395	0	0	0	20	NA
HRGM_Genome_0506	KIJ_genome_21725	d__Bacteria;p__Actinobacteriota;c__Coriobacteriia;o__Coriobacteriales;f__Coriobacteriaceae;g__Collinsella;s__	1	Asia	Japan	KIJ	MAG	NA	MQ	89.16	4.032	24015	2050873	0.56325	0	0	0	17	NA
HRGM_Genome_0507	KIJ_genome_16070	d__Bacteria;p__Actinobacteriota;c__Coriobacteriia;o__Coriobacteriales;f__Coriobacteriaceae;g__Collinsella;s__	2	Asia	Japan	KIJ	MAG	Indirect	NC	98.79	0.806	14391	1991649	0.814219	0	0	106	20	NA
HRGM_Genome_0508	KIJ_genome_2722	d__Bacteria;p__Actinobacteriota;c__Coriobacteriia;o__Coriobacteriales;f__Coriobacteriaceae;g__Collinsella;s__	3	Asia	Japan	KIJ	MAG	NA	NC	100	0.806	123995	2263332	0.0107428	0	0	106	20	NA
HRGM_Genome_0509	KIJ_genome_2821	d__Bacteria;p__Actinobacteriota;c__Coriobacteriia;o__Coriobacteriales;f__Coriobacteriaceae;g__Collinsella;s__	125	Europe;North America;Asia	Austria;Denmark;Netherlands;United Kingdom;Germany;Spain;Finland;Japan;United States	CIBIO;KIJ;EBI	MAG	Indirect	NC	100	0.806	103299	2170691	0.0711356	0	0	0	20	44.6442
HRGM_Genome_0510	KIJ_genome_5139	d__Bacteria;p__Actinobacteriota;c__Coriobacteriia;o__Coriobacteriales;f__Coriobacteriaceae;g__Collinsella;s__	1	Asia	Japan	KIJ	MAG	NA	NC	100	0.806	112734	2174382	0.11428	0	0	0	20	NA
HRGM_Genome_0511	GUT_GENOME163684	d__Bacteria;p__Actinobacteriota;c__Coriobacteriia;o__Coriobacteriales;f__Coriobacteriaceae;g__Collinsella;s__	37	Europe;Asia	Denmark;Netherlands;Sweden;France;United Kingdom;Germany;Spain;Japan;Israel	CIBIO;KIJ;EBI	MAG	Indirect	NC	99.1	0	35745	2048046	0.1	0	0	0	20	39.9147
HRGM_Genome_0512	KIJ_genome_6128	d__Bacteria;p__Actinobacteriota;c__Coriobacteriia;o__Coriobacteriales;f__Coriobacteriaceae;g__Collinsella;s__	3	Asia	Japan	KIJ	MAG	NA	NC	97.1	0.806	26234	2010263	0.537572	0	0	0	20	NA
HRGM_Genome_0513	KIJ_genome_24517	d__Bacteria;p__Actinobacteriota;c__Coriobacteriia;o__Coriobacteriales;f__Coriobacteriaceae;g__Collinsella;s__	1	Asia	Japan	KIJ	MAG	Direct	NC	99.19	1.612	80694	2164156	0.212179	0	1482	107	20	NA
HRGM_Genome_0514	KIJ_genome_28333	d__Bacteria;p__Actinobacteriota;c__Coriobacteriia;o__Coriobacteriales;f__Coriobacteriaceae;g__Collinsella;s__	57	Europe;North America;Asia	Austria;Denmark;Netherlands;Sweden;United Kingdom;Spain;Japan;United States	CIBIO;HGM;KIJ;EBI	MAG	Direct	NC	100	0.806	110938	2306603	0.100921	0	959	107	20	44.6396
HRGM_Genome_0515	KIJ_genome_20800	d__Bacteria;p__Actinobacteriota;c__Coriobacteriia;o__Coriobacteriales;f__Coriobacteriaceae;g__Collinsella;s__	1	Asia	Japan	KIJ	MAG	NA	MQ	75.72	3.718	4675	1617232	1.14398	0	0	0	19	NA
HRGM_Genome_0516	KIJ_genome_11886	d__Bacteria;p__Actinobacteriota;c__Coriobacteriia;o__Coriobacteriales;f__Coriobacteriaceae;g__Collinsella;s__	1	Asia	Japan	KIJ	MAG	NA	MQ	79.51	4.084	2984	1919349	1.10406	0	0	0	19	NA
HRGM_Genome_0517	KIJ_genome_27484	d__Bacteria;p__Actinobacteriota;c__Coriobacteriia;o__Coriobacteriales;f__Coriobacteriaceae;g__Collinsella;s__	1	Asia	Japan	KIJ	MAG	NA	MQ	58.27	0.115	4244	1328500	2.66879	0	0	0	14	NA
HRGM_Genome_0518	KIJ_genome_14502	d__Bacteria;p__Actinobacteriota;c__Coriobacteriia;o__Coriobacteriales;f__Coriobacteriaceae;g__Collinsella;s__Collinsella sp002232035	1	Asia	Japan	KIJ	MAG	NA	MQ	85.22	3.857	2501	1982125	1.60182	0	0	80	18	NA
HRGM_Genome_0519	KIJ_genome_12353	d__Bacteria;p__Actinobacteriota;c__Coriobacteriia;o__Coriobacteriales;f__Coriobacteriaceae;g__Collinsella;s__	1	Asia	India	KIJ	MAG	NA	MQ	59.39	0.672	2991	1198290	1.10559	0	0	0	15	NA
HRGM_Genome_0520	KIJ_genome_14043	d__Bacteria;p__Actinobacteriota;c__Coriobacteriia;o__Coriobacteriales;f__Coriobacteriaceae;g__Collinsella;s__	1	Asia	India	KIJ	MAG	NA	MQ	80.88	4.256	2776	1764016	1.62716	1472	0	0	15	NA
HRGM_Genome_0521	GUT_GENOME001653	d__Bacteria;p__Actinobacteriota;c__Coriobacteriia;o__Coriobacteriales;f__Coriobacteriaceae;g__Collinsella;s__Collinsella sp002232035	1	Asia	China	CGR	Isolate	Direct	HQ	100	0.81	118378	2328499	NA	2960	1502	107	20	NA
HRGM_Genome_0522	GUT_GENOME001678	d__Bacteria;p__Actinobacteriota;c__Coriobacteriia;o__Coriobacteriales;f__Coriobacteriaceae;g__Collinsella;s__	44	Asia	Israel;China	CIBIO;CGR;EBI	MAG;Isolate	Direct	HQ	100	0.81	182904	2309823	NA	3013	1501	106	20	42.5186
HRGM_Genome_0523	GUT_GENOME001749	d__Bacteria;p__Actinobacteriota;c__Coriobacteriia;o__Coriobacteriales;f__Coriobacteriaceae;g__Collinsella;s__Collinsella sp002232035	2	Asia	China	CIBIO;CGR	MAG;Isolate	Direct	HQ	100	0.81	235283	2354539	NA	2958	1501	106	20	NA
HRGM_Genome_0524	GUT_GENOME001769	d__Bacteria;p__Actinobacteriota;c__Coriobacteriia;o__Coriobacteriales;f__Coriobacteriaceae;g__Collinsella;s__	1	Asia	China	CGR	Isolate	Direct	HQ	100	0.81	137424	2282570	NA	2960	1501	106	20	NA
HRGM_Genome_0525	GUT_GENOME001800	d__Bacteria;p__Actinobacteriota;c__Coriobacteriia;o__Coriobacteriales;f__Coriobacteriaceae;g__Collinsella;s__Collinsella sp002232035	8	Europe;Asia	Netherlands;China	CIBIO;CGR;EBI	MAG;Isolate	Direct	HQ	100	1.61	159280	2352650	NA	2961	1501	106	20	NA
HRGM_Genome_0526	GUT_GENOME140304	d__Bacteria;p__Actinobacteriota;c__Coriobacteriia;o__Coriobacteriales;f__Coriobacteriaceae;g__Collinsella;s__Collinsella sp002232035	13	Asia	China	CIBIO;CGR;EBI	MAG;Isolate	Direct	HQ	100	0.81	189129	2254676	NA	2960	1501	106	20	40.0569
HRGM_Genome_0527	GUT_GENOME239674	d__Bacteria;p__Actinobacteriota;c__Coriobacteriia;o__Coriobacteriales;f__Coriobacteriaceae;g__Collinsella;s__	1	Asia	China	CGR	Isolate	Direct	HQ	100	0.81	62875	2283138	NA	2961	1502	107	20	NA
HRGM_Genome_0528	GUT_GENOME239699	d__Bacteria;p__Actinobacteriota;c__Coriobacteriia;o__Coriobacteriales;f__Coriobacteriaceae;g__Collinsella;s__	5	Asia	China	CIBIO;CGR;EBI	MAG;Isolate	Direct	HQ	100	0.81	145139	2305804	NA	2959	1502	106	20	NA
HRGM_Genome_0529	GUT_GENOME239721	d__Bacteria;p__Actinobacteriota;c__Coriobacteriia;o__Coriobacteriales;f__Coriobacteriaceae;g__Collinsella;s__Collinsella sp002232035	44	Asia;North America	United States;China	CIBIO;HGM;CGR;EBI	MAG;Isolate	Direct	HQ	100	0.81	155895	2318731	NA	1763	1501	106	20	40.3001
HRGM_Genome_0530	GUT_GENOME239745	d__Bacteria;p__Actinobacteriota;c__Coriobacteriia;o__Coriobacteriales;f__Coriobacteriaceae;g__Collinsella;s__Collinsella sp002232035	17	Europe;Asia	Netherlands;China	CIBIO;HGM;CGR;EBI	MAG;Isolate	Direct	HQ	100	0.81	136454	2284659	NA	2959	1501	106	20	33.427
HRGM_Genome_0531	GUT_GENOME239761	d__Bacteria;p__Actinobacteriota;c__Coriobacteriia;o__Coriobacteriales;f__Coriobacteriaceae;g__Collinsella;s__	2	Asia	China	CGR	Isolate	Direct	HQ	100	0.81	1237187	2292613	NA	2960	801	106	20	NA
HRGM_Genome_0532	GUT_GENOME239781	d__Bacteria;p__Actinobacteriota;c__Coriobacteriia;o__Coriobacteriales;f__Coriobacteriaceae;g__Collinsella;s__Collinsella sp002232035	7	Asia	China	CIBIO;CGR;EBI	MAG;Isolate	Direct	HQ	100	0.81	94913	2274775	NA	2959	1501	107	20	NA
HRGM_Genome_0533	GUT_GENOME000984	d__Bacteria;p__Actinobacteriota;c__Coriobacteriia;o__Coriobacteriales;f__Coriobacteriaceae;g__Collinsella;s__	1	Asia	China	CGR	Isolate	Direct	HQ	100	1.61	141903	2452967	NA	2960	1501	106	20	NA
HRGM_Genome_0534	GUT_GENOME001026	d__Bacteria;p__Actinobacteriota;c__Coriobacteriia;o__Coriobacteriales;f__Coriobacteriaceae;g__Collinsella;s__	2	Asia	China	CGR	Isolate	Direct	HQ	100	0.81	103569	2273044	NA	2959	1501	107	20	NA
HRGM_Genome_0535	GUT_GENOME001223	d__Bacteria;p__Actinobacteriota;c__Coriobacteriia;o__Coriobacteriales;f__Coriobacteriaceae;g__Collinsella;s__Collinsella sp002232035	1	Asia	China	CGR	Isolate	Direct	HQ	100	1.61	169207	2229519	NA	2959	1501	106	20	NA
HRGM_Genome_0536	GUT_GENOME001245	d__Bacteria;p__Actinobacteriota;c__Coriobacteriia;o__Coriobacteriales;f__Coriobacteriaceae;g__Collinsella;s__	9	Asia	China	CGR;EBI	MAG;Isolate	Direct	HQ	100	1.61	65455	2261682	NA	2961	1415	106	20	NA
HRGM_Genome_0537	GUT_GENOME000764	d__Bacteria;p__Actinobacteriota;c__Coriobacteriia;o__Coriobacteriales;f__Coriobacteriaceae;g__Collinsella;s__	2	Asia	China	CGR	Isolate	Direct	HQ	100	0.81	59454	2308647	NA	2960	1479	107	20	NA
HRGM_Genome_0538	GUT_GENOME001372	d__Bacteria;p__Actinobacteriota;c__Coriobacteriia;o__Coriobacteriales;f__Coriobacteriaceae;g__Collinsella;s__Collinsella sp002232035	9	Asia	China	CIBIO;CGR;EBI	MAG;Isolate	Direct	HQ	100	1.61	110260	2360516	NA	3039	1321	106	20	NA
HRGM_Genome_0539	GUT_GENOME001400	d__Bacteria;p__Actinobacteriota;c__Coriobacteriia;o__Coriobacteriales;f__Coriobacteriaceae;g__Collinsella;s__	23	Asia	China	CIBIO;HGM;CGR;EBI	MAG;Isolate	Direct	HQ	100	0.81	146244	2317847	NA	2959	1501	106	20	45.5421
HRGM_Genome_0540	GUT_GENOME001419	d__Bacteria;p__Actinobacteriota;c__Coriobacteriia;o__Coriobacteriales;f__Coriobacteriaceae;g__Collinsella;s__	1	Asia	China	CGR	Isolate	Direct	HQ	100	0.81	100020	2323210	NA	2785	1501	106	20	NA
HRGM_Genome_0541	GUT_GENOME001432	d__Bacteria;p__Actinobacteriota;c__Coriobacteriia;o__Coriobacteriales;f__Coriobacteriaceae;g__Collinsella;s__	1	Asia	China	CGR	Isolate	Direct	HQ	100	0.81	145306	2298820	NA	2959	1502	106	20	NA
HRGM_Genome_0542	GUT_GENOME120636	d__Bacteria;p__Actinobacteriota;c__Coriobacteriia;o__Coriobacteriales;f__Coriobacteriaceae;g__Collinsella;s__	2	Europe	Spain	CIBIO;HGM	MAG	NA	MQ	87.94	3.71	8422	1856300	0.13	0	0	0	18	NA
HRGM_Genome_0543	GUT_GENOME121405	d__Bacteria;p__Actinobacteriota;c__Coriobacteriia;o__Coriobacteriales;f__Coriobacteriaceae;g__Collinsella;s__	8	South America;Europe	Peru;Spain;Netherlands	CIBIO;HGM;EBI	MAG	NA	NC	100	1.21	62008	2119058	0.07	0	0	0	20	NA
HRGM_Genome_0544	GUT_GENOME121481	d__Bacteria;p__Actinobacteriota;c__Coriobacteriia;o__Coriobacteriales;f__Coriobacteriaceae;g__Collinsella;s__	13	Europe	Sweden;Spain;Netherlands	CIBIO;HGM;EBI	MAG	Indirect	NC	99.19	0.81	103731	2235727	0.01	0	0	0	20	35.1846
HRGM_Genome_0545	GUT_GENOME122166	d__Bacteria;p__Actinobacteriota;c__Coriobacteriia;o__Coriobacteriales;f__Coriobacteriaceae;g__Collinsella;s__	2	Europe	Spain	CIBIO;HGM	MAG	NA	NC	100	0.88	45641	2143924	0.01	0	0	0	20	NA
HRGM_Genome_0546	GUT_GENOME122330	d__Bacteria;p__Actinobacteriota;c__Coriobacteriia;o__Coriobacteriales;f__Coriobacteriaceae;g__Collinsella;s__	3	Europe	Spain	CIBIO;HGM	MAG	NA	NC	100	0.81	40508	2178243	0.07	0	0	0	20	NA
HRGM_Genome_0547	GUT_GENOME123467	d__Bacteria;p__Actinobacteriota;c__Coriobacteriia;o__Coriobacteriales;f__Coriobacteriaceae;g__Collinsella;s__	4	Asia	China	CIBIO	MAG	NA	NC	98.39	1.76	25294	2022100	0.02	0	0	0	19	NA
HRGM_Genome_0548	GUT_GENOME123764	d__Bacteria;p__Actinobacteriota;c__Coriobacteriia;o__Coriobacteriales;f__Coriobacteriaceae;g__Collinsella;s__	2	Asia	China	CIBIO;HGM	MAG	Direct	NC	92.47	2.28	8558	1807125	0.32	2960	1501	106	15	NA
HRGM_Genome_0549	GUT_GENOME124160	d__Bacteria;p__Actinobacteriota;c__Coriobacteriia;o__Coriobacteriales;f__Coriobacteriaceae;g__Collinsella;s__Collinsella sp002232035	1	Asia	China	CIBIO	MAG	NA	NC	97.3	0.81	8787	1854195	0.04	0	0	0	16	NA
HRGM_Genome_0550	GUT_GENOME124265	d__Bacteria;p__Actinobacteriota;c__Coriobacteriia;o__Coriobacteriales;f__Coriobacteriaceae;g__Collinsella;s__	1	Asia	China	CIBIO	MAG	Direct	NC	98.39	0.81	52877	2143042	0.01	0	961	0	20	NA
HRGM_Genome_0551	GUT_GENOME124631	d__Bacteria;p__Actinobacteriota;c__Coriobacteriia;o__Coriobacteriales;f__Coriobacteriaceae;g__Collinsella;s__	1	Asia	China	CIBIO	MAG	NA	NC	97.58	0.81	46244	2123564	0.01	0	0	0	20	NA
HRGM_Genome_0552	GUT_GENOME124650	d__Bacteria;p__Actinobacteriota;c__Coriobacteriia;o__Coriobacteriales;f__Coriobacteriaceae;g__Collinsella;s__	1	Asia	China	CIBIO	MAG	NA	NC	99.19	0.81	19793	2047643	0.02	0	0	0	18	NA
HRGM_Genome_0553	GUT_GENOME125009	d__Bacteria;p__Actinobacteriota;c__Coriobacteriia;o__Coriobacteriales;f__Coriobacteriaceae;g__Collinsella;s__Collinsella sp002232035	1	Asia	China	CIBIO	MAG	NA	NC	98.39	1.21	16488	2042893	0.04	0	0	0	18	NA
HRGM_Genome_0554	GUT_GENOME125603	d__Bacteria;p__Actinobacteriota;c__Coriobacteriia;o__Coriobacteriales;f__Coriobacteriaceae;g__Collinsella;s__Collinsella sp002232035	3	Asia	China	CIBIO	MAG	NA	NC	95.89	0.81	8594	1834418	0.03	0	0	0	13	NA
HRGM_Genome_0555	GUT_GENOME125744	d__Bacteria;p__Actinobacteriota;c__Coriobacteriia;o__Coriobacteriales;f__Coriobacteriaceae;g__Collinsella;s__	5	Europe	Netherlands	CIBIO;EBI	MAG	Indirect	NC	94.35	3.41	18271	1969656	0.43	0	0	0	20	NA
HRGM_Genome_0556	GUT_GENOME125783	d__Bacteria;p__Actinobacteriota;c__Coriobacteriia;o__Coriobacteriales;f__Coriobacteriaceae;g__Collinsella;s__	3	Europe	Netherlands	CIBIO	MAG	NA	NC	95.36	0.88	14611	2045588	0.21	0	0	0	20	NA
HRGM_Genome_0557	GUT_GENOME126312	d__Bacteria;p__Actinobacteriota;c__Coriobacteriia;o__Coriobacteriales;f__Coriobacteriaceae;g__Collinsella;s__Collinsella aerofaciens	1	Europe	Netherlands	CIBIO	MAG	NA	NC	94.89	1.61	9612	1859530	0.43	0	0	0	20	NA
HRGM_Genome_0558	GUT_GENOME126693	d__Bacteria;p__Actinobacteriota;c__Coriobacteriia;o__Coriobacteriales;f__Coriobacteriaceae;g__Collinsella;s__	1	Europe	Netherlands	CIBIO	MAG	NA	MQ	59.39	0.88	4366	1555345	0.94	0	0	0	15	NA
HRGM_Genome_0559	GUT_GENOME127360	d__Bacteria;p__Actinobacteriota;c__Coriobacteriia;o__Coriobacteriales;f__Coriobacteriaceae;g__Collinsella;s__	28	South America;Europe;Asia	Mongolia;Austria;Netherlands;Sweden;United Kingdom;Peru;Spain;China;Israel	CIBIO;HGM;EBI	MAG	Indirect	NC	100	0.81	413115	2165539	0.05	0	0	0	20	38.6361
HRGM_Genome_0560	GUT_GENOME003134	d__Bacteria;p__Actinobacteriota;c__Coriobacteriia;o__Coriobacteriales;f__Coriobacteriaceae;g__Collinsella;s__	3	Europe	Sweden;Denmark	CIBIO;HGM;EBI	MAG	Direct	MQ	89.18	0.76	6645	1801546	0.1	0	894	0	17	NA
HRGM_Genome_0561	GUT_GENOME127803	d__Bacteria;p__Actinobacteriota;c__Coriobacteriia;o__Coriobacteriales;f__Coriobacteriaceae;g__Collinsella;s__	4	Asia	Mongolia	CIBIO	MAG	NA	NC	98.68	0	35767	2283788	0.3	0	0	80	20	NA
HRGM_Genome_0562	GUT_GENOME128365	d__Bacteria;p__Actinobacteriota;c__Coriobacteriia;o__Coriobacteriales;f__Coriobacteriaceae;g__Collinsella;s__	1	Asia	Mongolia	CIBIO	MAG	NA	NC	90.63	0.92	7497	1803823	0.64	0	0	0	16	NA
HRGM_Genome_0563	GUT_GENOME128610	d__Bacteria;p__Actinobacteriota;c__Coriobacteriia;o__Coriobacteriales;f__Coriobacteriaceae;g__Collinsella;s__	3	Asia	Mongolia	CIBIO;HGM;EBI	MAG	Indirect	NC	100	1.61	24725	2197029	0.54	0	0	0	20	NA
HRGM_Genome_0564	GUT_GENOME128621	d__Bacteria;p__Actinobacteriota;c__Coriobacteriia;o__Coriobacteriales;f__Coriobacteriaceae;g__Collinsella;s__	20	Asia	Mongolia;China	CIBIO;HGM;EBI	MAG	Indirect	NC	100	0.81	62094	2190593	0.19	0	0	0	20	37.7963
HRGM_Genome_0565	GUT_GENOME128641	d__Bacteria;p__Actinobacteriota;c__Coriobacteriia;o__Coriobacteriales;f__Coriobacteriaceae;g__Collinsella;s__	1	Asia	Mongolia	CIBIO	MAG	NA	MQ	53.45	0	3465	1151984	1.56	0	0	0	7	NA
HRGM_Genome_0566	GUT_GENOME129089	d__Bacteria;p__Actinobacteriota;c__Coriobacteriia;o__Coriobacteriales;f__Coriobacteriaceae;g__Collinsella;s__	2	Asia	Mongolia	CIBIO;EBI	MAG	NA	NC	99.19	1.73	31607	2104754	0.08	0	0	0	20	NA
HRGM_Genome_0567	GUT_GENOME129321	d__Bacteria;p__Actinobacteriota;c__Coriobacteriia;o__Coriobacteriales;f__Coriobacteriaceae;g__Collinsella;s__	1	Asia	Mongolia	CIBIO	MAG	NA	MQ	79.72	0.81	5388	1549257	1.44	0	0	0	10	NA
HRGM_Genome_0568	GUT_GENOME129724	d__Bacteria;p__Actinobacteriota;c__Coriobacteriia;o__Coriobacteriales;f__Coriobacteriaceae;g__Collinsella;s__	6	Asia	Mongolia;China	CIBIO;HGM;EBI	MAG	Indirect	NC	91.4	0.81	8688	1931344	0.22	0	0	0	19	NA
HRGM_Genome_0569	GUT_GENOME130403	d__Bacteria;p__Actinobacteriota;c__Coriobacteriia;o__Coriobacteriales;f__Coriobacteriaceae;g__Collinsella;s__	2	North America	United States	CIBIO;EBI	MAG	Indirect	MQ	83.94	1.69	5901	1749483	0.11	0	0	0	20	NA
HRGM_Genome_0570	GUT_GENOME130768	d__Bacteria;p__Actinobacteriota;c__Coriobacteriia;o__Coriobacteriales;f__Coriobacteriaceae;g__Collinsella;s__	2	North America	United States	CIBIO;EBI	MAG	NA	NC	98.39	0.81	33464	2108482	0.03	0	0	0	20	NA
HRGM_Genome_0571	GUT_GENOME008832	d__Bacteria;p__Actinobacteriota;c__Coriobacteriia;o__Coriobacteriales;f__Coriobacteriaceae;g__Collinsella;s__	1	Europe	Sweden	CIBIO	MAG	NA	NC	99.19	0.81	38475	2040467	0.01	963	0	107	20	NA
HRGM_Genome_0572	GUT_GENOME008910	d__Bacteria;p__Actinobacteriota;c__Coriobacteriia;o__Coriobacteriales;f__Coriobacteriaceae;g__Collinsella;s__	1	Europe	Sweden	CIBIO	MAG	NA	MQ	68.75	0.56	3646	1182481	0.59	0	0	0	16	NA
HRGM_Genome_0573	GUT_GENOME135796	d__Bacteria;p__Actinobacteriota;c__Coriobacteriia;o__Coriobacteriales;f__Coriobacteriaceae;g__Collinsella;s__	3	Europe	Spain	CIBIO;HGM	MAG	NA	NC	92.41	1.24	7110	1875914	0.09	0	0	0	18	NA
HRGM_Genome_0574	GUT_GENOME136010	d__Bacteria;p__Actinobacteriota;c__Coriobacteriia;o__Coriobacteriales;f__Coriobacteriaceae;g__Collinsella;s__	4	Europe	Spain	CIBIO;EBI	MAG	Indirect	MQ	88.27	0.81	9080	1823748	0.04	0	0	0	19	NA
HRGM_Genome_0575	GUT_GENOME136883	d__Bacteria;p__Actinobacteriota;c__Coriobacteriia;o__Coriobacteriales;f__Coriobacteriaceae;g__Collinsella;s__Collinsella sp000434535	1	Europe	Spain	CIBIO	MAG	NA	NC	99.19	1.61	48455	2120720	0.02	0	0	107	20	NA
HRGM_Genome_0576	GUT_GENOME136928	d__Bacteria;p__Actinobacteriota;c__Coriobacteriia;o__Coriobacteriales;f__Coriobacteriaceae;g__Collinsella;s__	1	Europe	Spain	CIBIO	MAG	NA	MQ	73.92	2.82	4702	1607182	0.81	0	0	0	16	NA
HRGM_Genome_0577	GUT_GENOME137467	d__Bacteria;p__Actinobacteriota;c__Coriobacteriia;o__Coriobacteriales;f__Coriobacteriaceae;g__Collinsella;s__	1	Europe	Spain	CIBIO	MAG	NA	NC	96.37	1.44	18251	2069397	0.38	0	0	0	20	NA
HRGM_Genome_0578	GUT_GENOME137833	d__Bacteria;p__Actinobacteriota;c__Coriobacteriia;o__Coriobacteriales;f__Coriobacteriaceae;g__Collinsella;s__	4	Europe	Spain;United Kingdom	CIBIO;EBI	MAG	Indirect	NC	92.85	1.08	15123	2033975	0.29	0	0	0	20	NA
HRGM_Genome_0579	GUT_GENOME139424	d__Bacteria;p__Actinobacteriota;c__Coriobacteriia;o__Coriobacteriales;f__Coriobacteriaceae;g__Collinsella;s__	3	North America	United States	CIBIO;HGM;EBI	MAG	NA	NC	96.77	0.81	28548	2098613	0.14	0	0	0	20	NA
HRGM_Genome_0580	GUT_GENOME148915	d__Bacteria;p__Actinobacteriota;c__Coriobacteriia;o__Coriobacteriales;f__Coriobacteriaceae;g__Collinsella;s__	2	Asia	China	CIBIO;HGM	MAG	NA	NC	99.19	1.16	26310	2163992	0.1	0	0	0	20	NA
HRGM_Genome_0581	GUT_GENOME149712	d__Bacteria;p__Actinobacteriota;c__Coriobacteriia;o__Coriobacteriales;f__Coriobacteriaceae;g__Collinsella;s__Collinsella sp002232035	3	Asia	China	CIBIO;EBI	MAG	Indirect	NC	95.97	0.12	13137	2080428	0.15	0	0	0	20	NA
HRGM_Genome_0582	GUT_GENOME151535	d__Bacteria;p__Actinobacteriota;c__Coriobacteriia;o__Coriobacteriales;f__Coriobacteriaceae;g__Collinsella;s__	4	Asia	Israel;China	CIBIO;HGM	MAG	NA	NC	94.35	1.61	9375	2013227	0.43	0	0	0	18	NA
HRGM_Genome_0583	GUT_GENOME158521	d__Bacteria;p__Actinobacteriota;c__Coriobacteriia;o__Coriobacteriales;f__Coriobacteriaceae;g__Collinsella;s__	22	Europe;Asia;North America	Austria;Denmark;Netherlands;United Kingdom;Canada;Spain;Israel;United States	CIBIO;HGM;EBI	MAG	NA	NC	100	0	33450	2149807	0.01	0	0	0	20	41.4595
HRGM_Genome_0584	GUT_GENOME158553	d__Bacteria;p__Actinobacteriota;c__Coriobacteriia;o__Coriobacteriales;f__Coriobacteriaceae;g__Collinsella;s__	2	North America	Canada	CIBIO	MAG	NA	MQ	59.68	0	68572	1099388	0.01	0	0	0	14	NA
HRGM_Genome_0585	GUT_GENOME159033	d__Bacteria;p__Actinobacteriota;c__Coriobacteriia;o__Coriobacteriales;f__Coriobacteriaceae;g__Collinsella;s__	1	North America	Canada	CIBIO	MAG	NA	MQ	82.53	1.76	5995	1770237	0.14	0	0	0	16	NA
HRGM_Genome_0586	GUT_GENOME159952	d__Bacteria;p__Actinobacteriota;c__Coriobacteriia;o__Coriobacteriales;f__Coriobacteriaceae;g__Collinsella;s__	1	Europe	Netherlands	CIBIO	MAG	NA	MQ	89.06	1.24	9617	1869354	0.18	0	0	0	20	NA
HRGM_Genome_0587	GUT_GENOME160029	d__Bacteria;p__Actinobacteriota;c__Coriobacteriia;o__Coriobacteriales;f__Coriobacteriaceae;g__Collinsella;s__Collinsella aerofaciens_F	1	Europe	Netherlands	CIBIO	MAG	NA	MQ	74.19	0	113400	1251408	0.01	0	0	0	18	NA
HRGM_Genome_0588	GUT_GENOME160374	d__Bacteria;p__Actinobacteriota;c__Coriobacteriia;o__Coriobacteriales;f__Coriobacteriaceae;g__Collinsella;s__	1	Europe	Netherlands	CIBIO	MAG	NA	MQ	82.16	0.81	5390	1768289	0.34	0	0	0	20	NA
HRGM_Genome_0589	GUT_GENOME160490	d__Bacteria;p__Actinobacteriota;c__Coriobacteriia;o__Coriobacteriales;f__Coriobacteriaceae;g__Collinsella;s__	1	Europe	Netherlands	CIBIO	MAG	NA	MQ	55.65	0	3007	1087449	0.74	0	0	106	12	NA
HRGM_Genome_0590	GUT_GENOME160895	d__Bacteria;p__Actinobacteriota;c__Coriobacteriia;o__Coriobacteriales;f__Coriobacteriaceae;g__Collinsella;s__	1	Europe	Netherlands	CIBIO	MAG	NA	NC	90.71	1.61	6565	1845183	0.52	0	0	0	19	NA
HRGM_Genome_0591	GUT_GENOME161027	d__Bacteria;p__Actinobacteriota;c__Coriobacteriia;o__Coriobacteriales;f__Coriobacteriaceae;g__Collinsella;s__	2	Europe	Netherlands	CIBIO;EBI	MAG	NA	NC	100	0.81	67621	2043225	0.01	959	0	107	20	NA
HRGM_Genome_0592	GUT_GENOME161205	d__Bacteria;p__Actinobacteriota;c__Coriobacteriia;o__Coriobacteriales;f__Coriobacteriaceae;g__Collinsella;s__	2	Europe	Netherlands	CIBIO;EBI	MAG	Indirect	NC	100	1.15	24627	2014298	0.05	0	0	0	20	NA
HRGM_Genome_0593	GUT_GENOME161213	d__Bacteria;p__Actinobacteriota;c__Coriobacteriia;o__Coriobacteriales;f__Coriobacteriaceae;g__Collinsella;s__	1	Europe	Netherlands	CIBIO	MAG	NA	NC	94.56	0.81	18225	2093666	0.15	0	0	0	20	NA
HRGM_Genome_0594	GUT_GENOME161449	d__Bacteria;p__Actinobacteriota;c__Coriobacteriia;o__Coriobacteriales;f__Coriobacteriaceae;g__Collinsella;s__	2	Europe	Netherlands	CIBIO;EBI	MAG	NA	MQ	80.9	0	4258	1755421	0.05	0	0	0	20	NA
HRGM_Genome_0595	GUT_GENOME161643	d__Bacteria;p__Actinobacteriota;c__Coriobacteriia;o__Coriobacteriales;f__Coriobacteriaceae;g__Collinsella;s__	1	Europe	Netherlands	CIBIO	MAG	NA	NC	97.98	2.42	14071	1940244	0.05	0	0	0	20	NA
HRGM_Genome_0596	GUT_GENOME161802	d__Bacteria;p__Actinobacteriota;c__Coriobacteriia;o__Coriobacteriales;f__Coriobacteriaceae;g__Collinsella;s__	1	Europe	Netherlands	CIBIO	MAG	NA	NC	98.39	1.61	26779	2038583	0.04	0	0	107	20	NA
HRGM_Genome_0597	GUT_GENOME161819	d__Bacteria;p__Actinobacteriota;c__Coriobacteriia;o__Coriobacteriales;f__Coriobacteriaceae;g__Collinsella;s__	2	Europe	Austria;Netherlands	CIBIO	MAG	NA	NC	96.37	0.81	23691	2044833	0.11	0	0	0	20	NA
HRGM_Genome_0598	GUT_GENOME161899	d__Bacteria;p__Actinobacteriota;c__Coriobacteriia;o__Coriobacteriales;f__Coriobacteriaceae;g__Collinsella;s__	2	Europe	Netherlands	CIBIO;EBI	MAG	NA	MQ	87.23	0.71	10271	1992884	0.15	0	0	0	18	NA
HRGM_Genome_0599	GUT_GENOME161911	d__Bacteria;p__Actinobacteriota;c__Coriobacteriia;o__Coriobacteriales;f__Coriobacteriaceae;g__Collinsella;s__	2	Europe	Netherlands	CIBIO;EBI	MAG	NA	NC	97.98	0.81	33859	2163289	0.03	0	0	0	20	NA
HRGM_Genome_0600	GUT_GENOME161955	d__Bacteria;p__Actinobacteriota;c__Coriobacteriia;o__Coriobacteriales;f__Coriobacteriaceae;g__Collinsella;s__	1	Europe	Netherlands	CIBIO	MAG	NA	NC	99.08	2.02	18712	2106192	0.06	0	0	0	20	NA
HRGM_Genome_0601	GUT_GENOME161956	d__Bacteria;p__Actinobacteriota;c__Coriobacteriia;o__Coriobacteriales;f__Coriobacteriaceae;g__Collinsella;s__	7	Europe	Netherlands	CIBIO	MAG	Direct	HQ	100	0.81	33069	1928914	0.13	2960	1501	107	20	NA
HRGM_Genome_0602	GUT_GENOME161997	d__Bacteria;p__Actinobacteriota;c__Coriobacteriia;o__Coriobacteriales;f__Coriobacteriaceae;g__Collinsella;s__	2	Europe	Netherlands	CIBIO;EBI	MAG	Direct	HQ	97.58	0.81	80081	2025294	0.02	2419	503	107	20	NA
HRGM_Genome_0603	GUT_GENOME162087	d__Bacteria;p__Actinobacteriota;c__Coriobacteriia;o__Coriobacteriales;f__Coriobacteriaceae;g__Collinsella;s__	1	Europe	Netherlands	CIBIO	MAG	NA	NC	99.19	2.42	24454	2053962	0.05	0	0	0	20	NA
HRGM_Genome_0604	GUT_GENOME162261	d__Bacteria;p__Actinobacteriota;c__Coriobacteriia;o__Coriobacteriales;f__Coriobacteriaceae;g__Collinsella;s__	2	Europe	Netherlands	CIBIO;EBI	MAG	NA	MQ	75.17	1.08	4841	1700291	0.7	0	0	0	19	NA
HRGM_Genome_0605	GUT_GENOME162550	d__Bacteria;p__Actinobacteriota;c__Coriobacteriia;o__Coriobacteriales;f__Coriobacteriaceae;g__Collinsella;s__	1	Europe	Netherlands	CIBIO	MAG	NA	MQ	86.78	3.63	9623	1920140	0.47	0	0	0	20	NA
HRGM_Genome_0606	GUT_GENOME162597	d__Bacteria;p__Actinobacteriota;c__Coriobacteriia;o__Coriobacteriales;f__Coriobacteriaceae;g__Collinsella;s__	2	Europe	Netherlands	CIBIO;EBI	MAG	NA	NC	99.19	0.81	42017	2168377	0.12	0	0	107	20	NA
HRGM_Genome_0607	GUT_GENOME162735	d__Bacteria;p__Actinobacteriota;c__Coriobacteriia;o__Coriobacteriales;f__Coriobacteriaceae;g__Collinsella;s__	2	Europe	Netherlands	CIBIO;EBI	MAG	NA	NC	99.19	0.81	49358	1972873	0.02	0	0	0	20	NA
HRGM_Genome_0608	GUT_GENOME162823	d__Bacteria;p__Actinobacteriota;c__Coriobacteriia;o__Coriobacteriales;f__Coriobacteriaceae;g__Collinsella;s__Collinsella aerofaciens_F	2	Europe;North America	Netherlands;United States	CIBIO	MAG	NA	NC	97.58	0.81	70077	2097152	0.02	964	0	107	20	NA
HRGM_Genome_0609	GUT_GENOME163017	d__Bacteria;p__Actinobacteriota;c__Coriobacteriia;o__Coriobacteriales;f__Coriobacteriaceae;g__Collinsella;s__	1	Europe	Netherlands	CIBIO	MAG	NA	NC	98.31	2.02	29101	2057720	0.02	0	0	0	20	NA
HRGM_Genome_0610	GUT_GENOME163220	d__Bacteria;p__Actinobacteriota;c__Coriobacteriia;o__Coriobacteriales;f__Coriobacteriaceae;g__Collinsella;s__	4	Europe	Netherlands	CIBIO	MAG	NA	NC	100	0.81	79346	2128452	0	0	0	0	20	NA
HRGM_Genome_0611	GUT_GENOME163427	d__Bacteria;p__Actinobacteriota;c__Coriobacteriia;o__Coriobacteriales;f__Coriobacteriaceae;g__Collinsella;s__	1	Europe	Netherlands	CIBIO	MAG	NA	NC	94.15	3.32	9333	2008132	0.24	0	0	0	20	NA
HRGM_Genome_0612	GUT_GENOME163441	d__Bacteria;p__Actinobacteriota;c__Coriobacteriia;o__Coriobacteriales;f__Coriobacteriaceae;g__Collinsella;s__Collinsella aerofaciens_F	67	Europe	Netherlands;Estonia;Russia	CIBIO;EBI	MAG	Indirect	NC	100	0.81	48110	2129122	0.02	0	0	0	19	44.2
HRGM_Genome_0613	GUT_GENOME163751	d__Bacteria;p__Actinobacteriota;c__Coriobacteriia;o__Coriobacteriales;f__Coriobacteriaceae;g__Collinsella;s__Collinsella sp000763055	2	Europe	Netherlands	CIBIO;EBI	MAG	NA	NC	91.48	2.15	15794	1943254	0.32	0	0	0	17	NA
HRGM_Genome_0614	GUT_GENOME163846	d__Bacteria;p__Actinobacteriota;c__Coriobacteriia;o__Coriobacteriales;f__Coriobacteriaceae;g__Collinsella;s__	1	Europe	Netherlands	CIBIO	MAG	NA	MQ	85.48	0.88	73747	1830842	0.01	0	0	0	20	NA
HRGM_Genome_0615	GUT_GENOME164136	d__Bacteria;p__Actinobacteriota;c__Coriobacteriia;o__Coriobacteriales;f__Coriobacteriaceae;g__Collinsella;s__	1	Europe	Netherlands	CIBIO	MAG	NA	MQ	86.95	4.03	5708	1779658	0.39	0	0	0	17	NA
HRGM_Genome_0616	GUT_GENOME164155	d__Bacteria;p__Actinobacteriota;c__Coriobacteriia;o__Coriobacteriales;f__Coriobacteriaceae;g__Collinsella;s__	2	Europe	Netherlands	CIBIO;EBI	MAG	NA	MQ	60.34	0	55154	924264	0.01	0	0	0	14	NA
HRGM_Genome_0617	GUT_GENOME240703	d__Bacteria;p__Actinobacteriota;c__Coriobacteriia;o__Coriobacteriales;f__Coriobacteriaceae;g__Collinsella;s__	28	Europe;Asia	Netherlands;China;Estonia;Russia;Finland;Israel	CIBIO;HGM;EBI	MAG	Indirect	NC	99.19	0.81	68689	2033046	0	0	0	0	18	43.1852
HRGM_Genome_0618	GUT_GENOME243060	d__Bacteria;p__Actinobacteriota;c__Coriobacteriia;o__Coriobacteriales;f__Coriobacteriaceae;g__Collinsella;s__Collinsella aerofaciens_F	7	North America	Canada;United States	CIBIO	MAG	NA	NC	98.39	1.21	33705	1989680	0.13	0	0	107	17	NA
HRGM_Genome_0619	GUT_GENOME244100	d__Bacteria;p__Actinobacteriota;c__Coriobacteriia;o__Coriobacteriales;f__Coriobacteriaceae;g__Collinsella;s__Collinsella aerofaciens_F	2	North America	Canada	CIBIO	MAG	NA	MQ	89.92	0	9887	1920493	0.16	0	0	0	17	NA
HRGM_Genome_0620	GUT_GENOME244234	d__Bacteria;p__Actinobacteriota;c__Coriobacteriia;o__Coriobacteriales;f__Coriobacteriaceae;g__Collinsella;s__	1	North America	Canada	CIBIO	MAG	NA	NC	95.71	3.3	9738	2043229	0.6	0	0	0	20	NA
HRGM_Genome_0621	GUT_GENOME244654	d__Bacteria;p__Actinobacteriota;c__Coriobacteriia;o__Coriobacteriales;f__Coriobacteriaceae;g__Collinsella;s__	1	North America	United States	CIBIO	MAG	NA	MQ	87.76	0.81	7552	1907614	0.18	0	0	0	20	NA
HRGM_Genome_0622	GUT_GENOME244966	d__Bacteria;p__Actinobacteriota;c__Coriobacteriia;o__Coriobacteriales;f__Coriobacteriaceae;g__Collinsella;s__	1	North America	United States	CIBIO	MAG	NA	MQ	62.1	0.81	4604	1546971	0.74	0	0	0	15	NA
HRGM_Genome_0623	GUT_GENOME245773	d__Bacteria;p__Actinobacteriota;c__Coriobacteriia;o__Coriobacteriales;f__Coriobacteriaceae;g__Collinsella;s__Collinsella aerofaciens_F	1	North America	United States	CIBIO	MAG	NA	NC	98.39	0.81	53024	2077390	0.2	0	0	0	20	NA
HRGM_Genome_0624	GUT_GENOME245976	d__Bacteria;p__Actinobacteriota;c__Coriobacteriia;o__Coriobacteriales;f__Coriobacteriaceae;g__Collinsella;s__	1	North America	United States	CIBIO	MAG	NA	NC	99.19	0	36882	2079686	0.25	0	0	0	20	NA
HRGM_Genome_0625	GUT_GENOME246020	d__Bacteria;p__Actinobacteriota;c__Coriobacteriia;o__Coriobacteriales;f__Coriobacteriaceae;g__Collinsella;s__	1	North America	United States	CIBIO	MAG	NA	MQ	59.36	1.08	4045	1495030	0.2	0	0	0	17	NA
HRGM_Genome_0626	GUT_GENOME246297	d__Bacteria;p__Actinobacteriota;c__Coriobacteriia;o__Coriobacteriales;f__Coriobacteriaceae;g__Collinsella;s__	1	North America	United States	CIBIO	MAG	Direct	MQ	78.38	3.66	4442	1847515	0.87	0	894	0	19	NA
HRGM_Genome_0627	GUT_GENOME246321	d__Bacteria;p__Actinobacteriota;c__Coriobacteriia;o__Coriobacteriales;f__Coriobacteriaceae;g__Collinsella;s__	1	North America	United States	CIBIO	MAG	NA	NC	93.95	2.42	10851	2071420	0.32	0	0	0	20	NA
HRGM_Genome_0628	GUT_GENOME246361	d__Bacteria;p__Actinobacteriota;c__Coriobacteriia;o__Coriobacteriales;f__Coriobacteriaceae;g__Collinsella;s__Collinsella aerofaciens_F	1	North America	United States	CIBIO	MAG	NA	NC	94.12	1.73	13831	1895678	0.42	2895	0	107	19	NA
HRGM_Genome_0629	GUT_GENOME246407	d__Bacteria;p__Actinobacteriota;c__Coriobacteriia;o__Coriobacteriales;f__Coriobacteriaceae;g__Collinsella;s__	1	North America	United States	CIBIO	MAG	Direct	NC	100	0.81	30218	2075687	0.22	0	770	0	20	NA
HRGM_Genome_0630	GUT_GENOME246479	d__Bacteria;p__Actinobacteriota;c__Coriobacteriia;o__Coriobacteriales;f__Coriobacteriaceae;g__Collinsella;s__	2	North America	United States	CIBIO	MAG	NA	NC	98.39	0.81	24671	2067518	0.23	0	0	0	20	NA
HRGM_Genome_0631	GUT_GENOME246554	d__Bacteria;p__Actinobacteriota;c__Coriobacteriia;o__Coriobacteriales;f__Coriobacteriaceae;g__Collinsella;s__	4	North America	United States	CIBIO;EBI	MAG	NA	NC	98.39	0.81	43514	2163274	0.04	2097	0	107	20	NA
HRGM_Genome_0632	GUT_GENOME247211	d__Bacteria;p__Actinobacteriota;c__Coriobacteriia;o__Coriobacteriales;f__Coriobacteriaceae;g__Collinsella;s__	1	North America	United States	CIBIO	MAG	NA	NC	98.27	1.73	16253	2105502	0.6	0	0	0	20	NA
HRGM_Genome_0633	GUT_GENOME247544	d__Bacteria;p__Actinobacteriota;c__Coriobacteriia;o__Coriobacteriales;f__Coriobacteriaceae;g__Collinsella;s__	1	North America	United States	CIBIO	MAG	NA	NC	94.6	0.81	24694	1993696	0.16	0	0	0	20	NA
HRGM_Genome_0634	GUT_GENOME247623	d__Bacteria;p__Actinobacteriota;c__Coriobacteriia;o__Coriobacteriales;f__Coriobacteriaceae;g__Collinsella;s__	1	North America	United States	CIBIO	MAG	NA	MQ	79.03	0.81	70288	1864754	0.12	0	0	0	20	NA
HRGM_Genome_0635	GUT_GENOME248856	d__Bacteria;p__Actinobacteriota;c__Coriobacteriia;o__Coriobacteriales;f__Coriobacteriaceae;g__Collinsella;s__Collinsella sp002232035	1	Asia	China	CIBIO	MAG	NA	NC	98.39	1.61	38299	2094312	0.05	0	0	0	20	NA
HRGM_Genome_0636	GUT_GENOME249773	d__Bacteria;p__Actinobacteriota;c__Coriobacteriia;o__Coriobacteriales;f__Coriobacteriaceae;g__Collinsella;s__	1	Asia	China	CIBIO	MAG	NA	NC	97.95	1.29	52880	2142958	0.04	0	0	0	20	NA
HRGM_Genome_0637	GUT_GENOME249851	d__Bacteria;p__Actinobacteriota;c__Coriobacteriia;o__Coriobacteriales;f__Coriobacteriaceae;g__Collinsella;s__	1	Asia	China	CIBIO	MAG	NA	MQ	81.97	2.42	6272	1755959	0.15	0	0	0	19	NA
HRGM_Genome_0638	GUT_GENOME249991	d__Bacteria;p__Actinobacteriota;c__Coriobacteriia;o__Coriobacteriales;f__Coriobacteriaceae;g__Collinsella;s__	1	Asia	China	CIBIO	MAG	NA	MQ	67.62	0.92	4135	1383819	0.19	0	0	0	10	NA
HRGM_Genome_0639	GUT_GENOME250360	d__Bacteria;p__Actinobacteriota;c__Coriobacteriia;o__Coriobacteriales;f__Coriobacteriaceae;g__Collinsella;s__	1	Asia	China	CIBIO	MAG	NA	NC	95.97	0.81	19343	2038615	0.01	0	0	0	18	NA
HRGM_Genome_0640	GUT_GENOME250693	d__Bacteria;p__Actinobacteriota;c__Coriobacteriia;o__Coriobacteriales;f__Coriobacteriaceae;g__Collinsella;s__	49	NA;Asia;North America	China;United States;NA	CIBIO;EBI	MAG	Indirect	NC	99.19	0	31061	2075905	0.02	0	0	80	20	46.8467
HRGM_Genome_0641	GUT_GENOME251472	d__Bacteria;p__Actinobacteriota;c__Coriobacteriia;o__Coriobacteriales;f__Coriobacteriaceae;g__Collinsella;s__	1	Europe	United Kingdom	CIBIO	MAG	NA	MQ	58.06	0	114423	1003241	0.03	0	0	0	13	NA
HRGM_Genome_0642	GUT_GENOME251969	d__Bacteria;p__Actinobacteriota;c__Coriobacteriia;o__Coriobacteriales;f__Coriobacteriaceae;g__Collinsella;s__	1	Europe	United Kingdom	CIBIO	MAG	NA	MQ	73.36	1.21	4585	1642690	0.36	0	0	0	17	NA
HRGM_Genome_0643	GUT_GENOME252445	d__Bacteria;p__Actinobacteriota;c__Coriobacteriia;o__Coriobacteriales;f__Coriobacteriaceae;g__Collinsella;s__	1	Europe	United Kingdom	CIBIO	MAG	NA	MQ	61.25	0.12	3323	1156986	0.67	0	0	0	12	NA
HRGM_Genome_0644	GUT_GENOME252799	d__Bacteria;p__Actinobacteriota;c__Coriobacteriia;o__Coriobacteriales;f__Coriobacteriaceae;g__Collinsella;s__Collinsella aerofaciens_F	1	Europe	United Kingdom	CIBIO	MAG	NA	MQ	73.39	0.09	5136	1645076	0.44	0	0	0	19	NA
HRGM_Genome_0645	GUT_GENOME252836	d__Bacteria;p__Actinobacteriota;c__Coriobacteriia;o__Coriobacteriales;f__Coriobacteriaceae;g__Collinsella;s__Collinsella aerofaciens_F	1	Europe	United Kingdom	CIBIO	MAG	NA	NC	97.38	2.02	19757	2028716	0.28	0	0	0	20	NA
HRGM_Genome_0646	GUT_GENOME253241	d__Bacteria;p__Actinobacteriota;c__Coriobacteriia;o__Coriobacteriales;f__Coriobacteriaceae;g__Collinsella;s__Collinsella aerofaciens_F	1	Europe	United Kingdom	CIBIO	MAG	NA	NC	100	0.81	68522	2088605	0.07	0	0	80	20	NA
HRGM_Genome_0647	GUT_GENOME253550	d__Bacteria;p__Actinobacteriota;c__Coriobacteriia;o__Coriobacteriales;f__Coriobacteriaceae;g__Collinsella;s__	1	Europe	United Kingdom	CIBIO	MAG	NA	NC	98.39	0.81	70947	2174312	0.06	0	0	0	20	NA
HRGM_Genome_0648	GUT_GENOME253808	d__Bacteria;p__Actinobacteriota;c__Coriobacteriia;o__Coriobacteriales;f__Coriobacteriaceae;g__Collinsella;s__Collinsella aerofaciens	1	Europe	United Kingdom	CIBIO	MAG	NA	MQ	84.01	2.42	7703	1826478	0.32	0	0	107	16	NA
HRGM_Genome_0649	GUT_GENOME254000	d__Bacteria;p__Actinobacteriota;c__Coriobacteriia;o__Coriobacteriales;f__Coriobacteriaceae;g__Collinsella;s__Collinsella aerofaciens_F	19	Europe	Denmark;Netherlands;United Kingdom	CIBIO;EBI	MAG	Indirect	NC	100	0.81	103238	2188105	0.01	0	0	0	20	41.335
HRGM_Genome_0650	GUT_GENOME254130	d__Bacteria;p__Actinobacteriota;c__Coriobacteriia;o__Coriobacteriales;f__Coriobacteriaceae;g__Collinsella;s__	1	Europe	United Kingdom	CIBIO	MAG	NA	NC	91.91	1.73	9654	1840450	0.15	0	0	0	20	NA
HRGM_Genome_0651	GUT_GENOME254299	d__Bacteria;p__Actinobacteriota;c__Coriobacteriia;o__Coriobacteriales;f__Coriobacteriaceae;g__Collinsella;s__	1	Europe	United Kingdom	CIBIO	MAG	Direct	HQ	94.35	1.61	121773	2047998	0.01	2960	1500	107	20	NA
HRGM_Genome_0652	GUT_GENOME254539	d__Bacteria;p__Actinobacteriota;c__Coriobacteriia;o__Coriobacteriales;f__Coriobacteriaceae;g__Collinsella;s__Collinsella aerofaciens_F	1	Europe	United Kingdom	CIBIO	MAG	NA	MQ	78.17	4.04	3804	1735171	0.96	0	0	0	11	NA
HRGM_Genome_0653	GUT_GENOME254864	d__Bacteria;p__Actinobacteriota;c__Coriobacteriia;o__Coriobacteriales;f__Coriobacteriaceae;g__Collinsella;s__Collinsella aerofaciens_F	4	Europe	Netherlands;United Kingdom	CIBIO;EBI	MAG	NA	NC	93.55	0.81	90807	2003281	0.02	2960	0	107	20	NA
HRGM_Genome_0654	GUT_GENOME254947	d__Bacteria;p__Actinobacteriota;c__Coriobacteriia;o__Coriobacteriales;f__Coriobacteriaceae;g__Collinsella;s__Collinsella aerofaciens_F	1	Europe	United Kingdom	CIBIO	MAG	Direct	NC	99.19	2.23	30334	1969416	0.23	0	773	0	20	NA
HRGM_Genome_0655	GUT_GENOME255225	d__Bacteria;p__Actinobacteriota;c__Coriobacteriia;o__Coriobacteriales;f__Coriobacteriaceae;g__Collinsella;s__	1	Europe	United Kingdom	CIBIO	MAG	NA	NC	95.56	1.21	14162	1971216	0.08	0	0	0	20	NA
HRGM_Genome_0656	GUT_GENOME255264	d__Bacteria;p__Actinobacteriota;c__Coriobacteriia;o__Coriobacteriales;f__Coriobacteriaceae;g__Collinsella;s__	2	Europe;North America	United States;United Kingdom	CIBIO	MAG	Indirect	NC	100	0.81	79566	2120627	0.07	0	0	0	20	NA
HRGM_Genome_0657	GUT_GENOME255379	d__Bacteria;p__Actinobacteriota;c__Coriobacteriia;o__Coriobacteriales;f__Coriobacteriaceae;g__Collinsella;s__	8	Europe	Germany;Netherlands;United Kingdom	CIBIO;EBI	MAG	Indirect	NC	97.58	1.03	31059	2039329	0.14	0	0	0	20	NA
HRGM_Genome_0658	GUT_GENOME255584	d__Bacteria;p__Actinobacteriota;c__Coriobacteriia;o__Coriobacteriales;f__Coriobacteriaceae;g__Collinsella;s__	1	Europe	United Kingdom	CIBIO	MAG	NA	MQ	62.1	0	195225	982773	0	0	0	0	11	NA
HRGM_Genome_0659	GUT_GENOME256101	d__Bacteria;p__Actinobacteriota;c__Coriobacteriia;o__Coriobacteriales;f__Coriobacteriaceae;g__Collinsella;s__	1	Europe	United Kingdom	CIBIO	MAG	NA	NC	92.88	0.81	12581	1888666	0.09	0	0	0	18	NA
HRGM_Genome_0660	GUT_GENOME256235	d__Bacteria;p__Actinobacteriota;c__Coriobacteriia;o__Coriobacteriales;f__Coriobacteriaceae;g__Collinsella;s__	2	Europe	Austria;United Kingdom	CIBIO	MAG	NA	NC	100	0.81	65188	2078855	0.03	0	0	0	20	NA
HRGM_Genome_0661	GUT_GENOME257001	d__Bacteria;p__Actinobacteriota;c__Coriobacteriia;o__Coriobacteriales;f__Coriobacteriaceae;g__Collinsella;s__	1	Europe	United Kingdom	CIBIO	MAG	NA	NC	98.39	1.08	17282	2165228	0.34	0	0	0	20	NA
HRGM_Genome_0662	GUT_GENOME257420	d__Bacteria;p__Actinobacteriota;c__Coriobacteriia;o__Coriobacteriales;f__Coriobacteriaceae;g__Collinsella;s__Collinsella aerofaciens_F	5	Europe	Sweden;Netherlands;United Kingdom	CIBIO	MAG	Indirect	NC	99.19	0.81	63758	2104819	0.03	0	0	0	20	NA
HRGM_Genome_0663	GUT_GENOME257574	d__Bacteria;p__Actinobacteriota;c__Coriobacteriia;o__Coriobacteriales;f__Coriobacteriaceae;g__Collinsella;s__Collinsella aerofaciens_F	1	Europe	United Kingdom	CIBIO	MAG	NA	NC	93.97	3.23	14894	1959033	0.05	0	0	0	18	NA
HRGM_Genome_0664	GUT_GENOME257708	d__Bacteria;p__Actinobacteriota;c__Coriobacteriia;o__Coriobacteriales;f__Coriobacteriaceae;g__Collinsella;s__	1	Europe	United Kingdom	CIBIO	MAG	NA	NC	94.93	3.63	11808	1978459	0.27	0	0	0	19	NA
HRGM_Genome_0665	GUT_GENOME258001	d__Bacteria;p__Actinobacteriota;c__Coriobacteriia;o__Coriobacteriales;f__Coriobacteriaceae;g__Collinsella;s__	1	Europe	United Kingdom	CIBIO	MAG	NA	NC	100	2.42	45991	2204461	0.03	0	0	0	20	NA
HRGM_Genome_0666	GUT_GENOME258198	d__Bacteria;p__Actinobacteriota;c__Coriobacteriia;o__Coriobacteriales;f__Coriobacteriaceae;g__Collinsella;s__	1	Europe	United Kingdom	CIBIO	MAG	NA	NC	100	1.61	74786	2198182	0.01	0	0	0	20	NA
HRGM_Genome_0667	GUT_GENOME258728	d__Bacteria;p__Actinobacteriota;c__Coriobacteriia;o__Coriobacteriales;f__Coriobacteriaceae;g__Collinsella;s__Collinsella sp002232035	1	Europe	United Kingdom	CIBIO	MAG	NA	NC	98.99	0.81	52275	2117365	0.17	0	0	0	19	NA
HRGM_Genome_0668	GUT_GENOME258848	d__Bacteria;p__Actinobacteriota;c__Coriobacteriia;o__Coriobacteriales;f__Coriobacteriaceae;g__Collinsella;s__Collinsella aerofaciens_F	4	Europe	United Kingdom	CIBIO	MAG	NA	NC	99.19	1.61	25637	2077518	0.11	0	0	0	20	NA
HRGM_Genome_0669	GUT_GENOME259612	d__Bacteria;p__Actinobacteriota;c__Coriobacteriia;o__Coriobacteriales;f__Coriobacteriaceae;g__Collinsella;s__	12	Europe;Asia	Israel;France;Netherlands;United Kingdom	CIBIO;EBI	MAG	Indirect	NC	100	0.81	123048	2134494	0.01	0	0	0	20	40.5469
HRGM_Genome_0670	GUT_GENOME259827	d__Bacteria;p__Actinobacteriota;c__Coriobacteriia;o__Coriobacteriales;f__Coriobacteriaceae;g__Collinsella;s__	1	Europe	United Kingdom	CIBIO	MAG	NA	MQ	75.4	4.42	4650	1531184	0.53	0	0	0	14	NA
HRGM_Genome_0671	GUT_GENOME259849	d__Bacteria;p__Actinobacteriota;c__Coriobacteriia;o__Coriobacteriales;f__Coriobacteriaceae;g__Collinsella;s__Collinsella aerofaciens_F	1	Europe	United Kingdom	CIBIO	MAG	NA	NC	99.19	0	56137	2131393	0.01	0	0	0	20	NA
HRGM_Genome_0672	GUT_GENOME260230	d__Bacteria;p__Actinobacteriota;c__Coriobacteriia;o__Coriobacteriales;f__Coriobacteriaceae;g__Collinsella;s__	1	Europe	United Kingdom	CIBIO	MAG	NA	MQ	76.63	1.61	9576	1600032	0.57	0	0	0	20	NA
HRGM_Genome_0673	GUT_GENOME260586	d__Bacteria;p__Actinobacteriota;c__Coriobacteriia;o__Coriobacteriales;f__Coriobacteriaceae;g__Collinsella;s__Collinsella aerofaciens	1	Europe	United Kingdom	CIBIO	MAG	NA	MQ	79.3	0.81	53628	1498755	0.04	0	0	0	20	NA
HRGM_Genome_0674	GUT_GENOME260664	d__Bacteria;p__Actinobacteriota;c__Coriobacteriia;o__Coriobacteriales;f__Coriobacteriaceae;g__Collinsella;s__	1	Europe	United Kingdom	CIBIO	MAG	NA	MQ	88.17	2.69	16131	1902578	0.09	0	0	0	20	NA
HRGM_Genome_0675	GUT_GENOME261485	d__Bacteria;p__Actinobacteriota;c__Coriobacteriia;o__Coriobacteriales;f__Coriobacteriaceae;g__Collinsella;s__	1	Asia	China	CIBIO	MAG	NA	NC	100	0.81	63178	2151077	0.12	0	0	80	20	NA
HRGM_Genome_0676	GUT_GENOME262313	d__Bacteria;p__Actinobacteriota;c__Coriobacteriia;o__Coriobacteriales;f__Coriobacteriaceae;g__Collinsella;s__	2	Asia	China	CIBIO;EBI	MAG	Direct	NC	97.58	0.81	22790	2136381	0.14	0	1501	0	20	NA
HRGM_Genome_0677	GUT_GENOME263030	d__Bacteria;p__Actinobacteriota;c__Coriobacteriia;o__Coriobacteriales;f__Coriobacteriaceae;g__Collinsella;s__	1	Asia	China	CIBIO	MAG	NA	MQ	80.03	1.01	6239	1865070	0.85	0	0	106	15	NA
HRGM_Genome_0678	GUT_GENOME263475	d__Bacteria;p__Actinobacteriota;c__Coriobacteriia;o__Coriobacteriales;f__Coriobacteriaceae;g__Collinsella;s__	19	Europe;Asia;North America	Spain;Denmark;Netherlands;China;Sweden;Israel;United States	CIBIO;HGM;EBI	MAG	Indirect	NC	100	0.81	39683	1988853	0.2	0	0	0	20	41.569
HRGM_Genome_0679	GUT_GENOME263846	d__Bacteria;p__Actinobacteriota;c__Coriobacteriia;o__Coriobacteriales;f__Coriobacteriaceae;g__Collinsella;s__Collinsella sp002232035	4	Asia	China	CIBIO	MAG	Direct	HQ	100	0.81	38004	2166768	0.06	2957	1501	106	20	NA
HRGM_Genome_0680	GUT_GENOME264670	d__Bacteria;p__Actinobacteriota;c__Coriobacteriia;o__Coriobacteriales;f__Coriobacteriaceae;g__Collinsella;s__	2	Asia	Israel	CIBIO	MAG	NA	NC	99.19	0.81	74616	2151848	0.03	0	0	0	20	NA
HRGM_Genome_0681	GUT_GENOME265265	d__Bacteria;p__Actinobacteriota;c__Coriobacteriia;o__Coriobacteriales;f__Coriobacteriaceae;g__Collinsella;s__	1	Asia	Israel	CIBIO	MAG	NA	NC	98.15	0.81	41198	2052693	0.01	0	0	0	20	NA
HRGM_Genome_0682	GUT_GENOME265497	d__Bacteria;p__Actinobacteriota;c__Coriobacteriia;o__Coriobacteriales;f__Coriobacteriaceae;g__Collinsella;s__	1	Asia	Israel	CIBIO	MAG	NA	MQ	88.59	2.49	11224	1880337	0.03	0	0	107	20	NA
HRGM_Genome_0683	GUT_GENOME265882	d__Bacteria;p__Actinobacteriota;c__Coriobacteriia;o__Coriobacteriales;f__Coriobacteriaceae;g__Collinsella;s__Collinsella aerofaciens_F	1	Asia	Israel	CIBIO	MAG	NA	MQ	85.48	0.81	121015	1825503	0.03	0	0	85	20	NA
HRGM_Genome_0684	GUT_GENOME004335	d__Bacteria;p__Actinobacteriota;c__Coriobacteriia;o__Coriobacteriales;f__Coriobacteriaceae;g__Collinsella;s__	3	Europe	Sweden;Denmark	CIBIO;HGM;EBI	MAG	NA	NC	100	0.81	48557	2151766	0	0	0	0	20	NA
HRGM_Genome_0685	GUT_GENOME266284	d__Bacteria;p__Actinobacteriota;c__Coriobacteriia;o__Coriobacteriales;f__Coriobacteriaceae;g__Collinsella;s__	1	Asia	Israel	CIBIO	MAG	NA	MQ	75.81	0	144413	1236745	0.01	0	0	0	17	NA
HRGM_Genome_0686	GUT_GENOME266465	d__Bacteria;p__Actinobacteriota;c__Coriobacteriia;o__Coriobacteriales;f__Coriobacteriaceae;g__Collinsella;s__	1	Asia	Israel	CIBIO	MAG	NA	NC	99.19	0.81	32901	2108709	0.31	0	0	80	20	NA
HRGM_Genome_0687	GUT_GENOME266866	d__Bacteria;p__Actinobacteriota;c__Coriobacteriia;o__Coriobacteriales;f__Coriobacteriaceae;g__Collinsella;s__	2	Europe;Asia	Israel;Estonia	CIBIO;HGM	MAG	Indirect	MQ	87.63	2.69	7018	1854884	0.46	0	0	85	19	NA
HRGM_Genome_0688	GUT_GENOME266946	d__Bacteria;p__Actinobacteriota;c__Coriobacteriia;o__Coriobacteriales;f__Coriobacteriaceae;g__Collinsella;s__	1	Asia	Israel	CIBIO	MAG	NA	NC	97.24	1.3	25088	2029971	0.09	0	0	0	20	NA
HRGM_Genome_0689	GUT_GENOME266986	d__Bacteria;p__Actinobacteriota;c__Coriobacteriia;o__Coriobacteriales;f__Coriobacteriaceae;g__Collinsella;s__	1	Asia	Israel	CIBIO	MAG	NA	MQ	66.78	3.3	8942	1492100	0.12	0	0	0	19	NA
HRGM_Genome_0690	GUT_GENOME267277	d__Bacteria;p__Actinobacteriota;c__Coriobacteriia;o__Coriobacteriales;f__Coriobacteriaceae;g__Collinsella;s__Collinsella aerofaciens_F	129	Europe;Asia;North America	Austria;Denmark;Netherlands;Sweden;France;United Kingdom;Germany;Canada;Spain;China;Finland;Israel;United States	CIBIO;EBI	MAG	Indirect	NC	100	0.81	99136	2182439	0.01	0	0	0	20	45.81
HRGM_Genome_0691	GUT_GENOME267492	d__Bacteria;p__Actinobacteriota;c__Coriobacteriia;o__Coriobacteriales;f__Coriobacteriaceae;g__Collinsella;s__	3	Europe;Asia	Israel;China;Estonia	CIBIO;EBI	MAG	NA	NC	95.97	0.88	23430	2110135	0.01	0	0	85	20	NA
HRGM_Genome_0692	GUT_GENOME267498	d__Bacteria;p__Actinobacteriota;c__Coriobacteriia;o__Coriobacteriales;f__Coriobacteriaceae;g__Collinsella;s__	1	Asia	Israel	CIBIO	MAG	NA	NC	97.38	2.42	13886	2010655	0.29	0	0	106	20	NA
HRGM_Genome_0693	GUT_GENOME268069	d__Bacteria;p__Actinobacteriota;c__Coriobacteriia;o__Coriobacteriales;f__Coriobacteriaceae;g__Collinsella;s__	5	Asia	Israel	CIBIO	MAG	NA	NC	99.19	0.81	81979	2228385	0.05	0	0	86	20	NA
HRGM_Genome_0694	GUT_GENOME268639	d__Bacteria;p__Actinobacteriota;c__Coriobacteriia;o__Coriobacteriales;f__Coriobacteriaceae;g__Collinsella;s__	1	Asia	Israel	CIBIO	MAG	NA	NC	99.19	1.08	44779	1926314	0.06	0	0	86	20	NA
HRGM_Genome_0695	GUT_GENOME268758	d__Bacteria;p__Actinobacteriota;c__Coriobacteriia;o__Coriobacteriales;f__Coriobacteriaceae;g__Collinsella;s__	1	Asia	Israel	CIBIO	MAG	NA	MQ	70.03	1.61	4142	1606882	0.56	0	0	0	16	NA
HRGM_Genome_0696	GUT_GENOME269020	d__Bacteria;p__Actinobacteriota;c__Coriobacteriia;o__Coriobacteriales;f__Coriobacteriaceae;g__Collinsella;s__	1	Asia	Israel	CIBIO	MAG	NA	NC	100	0.81	108558	2183547	0.01	0	0	85	20	NA
HRGM_Genome_0697	GUT_GENOME269614	d__Bacteria;p__Actinobacteriota;c__Coriobacteriia;o__Coriobacteriales;f__Coriobacteriaceae;g__Collinsella;s__	1	Asia	Israel	CIBIO	MAG	NA	MQ	88.04	0.81	9754	1997132	0.04	0	0	85	20	NA
HRGM_Genome_0698	GUT_GENOME269802	d__Bacteria;p__Actinobacteriota;c__Coriobacteriia;o__Coriobacteriales;f__Coriobacteriaceae;g__Collinsella;s__	1	Asia	Israel	CIBIO	MAG	NA	MQ	86.76	0.81	6390	1794260	0.32	0	0	0	20	NA
HRGM_Genome_0699	GUT_GENOME269995	d__Bacteria;p__Actinobacteriota;c__Coriobacteriia;o__Coriobacteriales;f__Coriobacteriaceae;g__Collinsella;s__	1	Asia	Israel	CIBIO	MAG	NA	MQ	88.51	2.94	6764	1902556	0.55	0	0	78	20	NA
HRGM_Genome_0700	GUT_GENOME270175	d__Bacteria;p__Actinobacteriota;c__Coriobacteriia;o__Coriobacteriales;f__Coriobacteriaceae;g__Collinsella;s__	1	Asia	Israel	CIBIO	MAG	NA	NC	98.39	0.81	45762	2042084	0.02	0	0	76	20	NA
HRGM_Genome_0701	GUT_GENOME270248	d__Bacteria;p__Actinobacteriota;c__Coriobacteriia;o__Coriobacteriales;f__Coriobacteriaceae;g__Collinsella;s__	3	Asia	Israel	CIBIO	MAG	Direct	NC	97.58	0.81	40995	2103980	0.04	0	958	86	20	NA
HRGM_Genome_0702	GUT_GENOME270284	d__Bacteria;p__Actinobacteriota;c__Coriobacteriia;o__Coriobacteriales;f__Coriobacteriaceae;g__Collinsella;s__Collinsella aerofaciens_A	1	Asia	Israel	CIBIO	MAG	NA	MQ	87.9	0.88	52137	1957612	0.04	0	0	83	20	NA
HRGM_Genome_0703	GUT_GENOME270662	d__Bacteria;p__Actinobacteriota;c__Coriobacteriia;o__Coriobacteriales;f__Coriobacteriaceae;g__Collinsella;s__	1	Asia	Israel	CIBIO	MAG	NA	MQ	85.27	2	6968	1815634	0.17	0	0	85	20	NA
HRGM_Genome_0704	GUT_GENOME270676	d__Bacteria;p__Actinobacteriota;c__Coriobacteriia;o__Coriobacteriales;f__Coriobacteriaceae;g__Collinsella;s__	1	Asia	Israel	CIBIO	MAG	NA	MQ	88.71	0.81	16003	2078377	0.18	0	0	0	20	NA
HRGM_Genome_0705	GUT_GENOME270820	d__Bacteria;p__Actinobacteriota;c__Coriobacteriia;o__Coriobacteriales;f__Coriobacteriaceae;g__Collinsella;s__	1	Asia	Israel	CIBIO	MAG	NA	NC	95.56	0.81	25869	2073342	0.02	0	0	83	20	NA
HRGM_Genome_0706	GUT_GENOME270927	d__Bacteria;p__Actinobacteriota;c__Coriobacteriia;o__Coriobacteriales;f__Coriobacteriaceae;g__Collinsella;s__	1	Asia	Israel	CIBIO	MAG	NA	NC	93.55	0.88	12135	1967624	0.17	0	0	0	20	NA
HRGM_Genome_0707	GUT_GENOME271118	d__Bacteria;p__Actinobacteriota;c__Coriobacteriia;o__Coriobacteriales;f__Coriobacteriaceae;g__Collinsella;s__	1	Asia	Israel	CIBIO	MAG	NA	NC	95.79	1.61	32226	2057804	0.01	0	0	85	20	NA
HRGM_Genome_0708	GUT_GENOME271377	d__Bacteria;p__Actinobacteriota;c__Coriobacteriia;o__Coriobacteriales;f__Coriobacteriaceae;g__Collinsella;s__	2	Asia	Israel	CIBIO	MAG	NA	NC	99.19	1.61	31031	2033506	0.02	0	0	107	20	NA
HRGM_Genome_0709	GUT_GENOME272267	d__Bacteria;p__Actinobacteriota;c__Coriobacteriia;o__Coriobacteriales;f__Coriobacteriaceae;g__Collinsella;s__	4	Asia	Israel	CIBIO	MAG	NA	NC	98.68	1.69	19305	2048503	0.22	0	0	86	20	NA
HRGM_Genome_0710	GUT_GENOME272559	d__Bacteria;p__Actinobacteriota;c__Coriobacteriia;o__Coriobacteriales;f__Coriobacteriaceae;g__Collinsella;s__	1	Asia	Israel	CIBIO	MAG	NA	MQ	82.16	3.45	8089	1876675	0.48	0	0	0	20	NA
HRGM_Genome_0711	GUT_GENOME272566	d__Bacteria;p__Actinobacteriota;c__Coriobacteriia;o__Coriobacteriales;f__Coriobacteriaceae;g__Collinsella;s__	1	Asia	Israel	CIBIO	MAG	NA	NC	98.12	2.42	10055	1994069	0.42	0	0	85	20	NA
HRGM_Genome_0712	GUT_GENOME273130	d__Bacteria;p__Actinobacteriota;c__Coriobacteriia;o__Coriobacteriales;f__Coriobacteriaceae;g__Collinsella;s__	1	Asia	Israel	CIBIO	MAG	NA	NC	94.09	1.61	11309	1982339	0.18	0	0	0	20	NA
HRGM_Genome_0713	GUT_GENOME273156	d__Bacteria;p__Actinobacteriota;c__Coriobacteriia;o__Coriobacteriales;f__Coriobacteriaceae;g__Collinsella;s__	1	Asia	Israel	CIBIO	MAG	NA	NC	92.2	4.85	11686	2107526	0.32	0	0	0	20	NA
HRGM_Genome_0714	GUT_GENOME273451	d__Bacteria;p__Actinobacteriota;c__Coriobacteriia;o__Coriobacteriales;f__Coriobacteriaceae;g__Collinsella;s__	2	Europe;Asia	Israel;France	CIBIO	MAG	Indirect	NC	95.97	0.08	14784	2114977	0.3	0	0	107	17	NA
HRGM_Genome_0715	GUT_GENOME273847	d__Bacteria;p__Actinobacteriota;c__Coriobacteriia;o__Coriobacteriales;f__Coriobacteriaceae;g__Collinsella;s__	1	Asia	Israel	CIBIO	MAG	NA	MQ	89.14	4.44	11953	2070414	0.22	0	0	86	17	NA
HRGM_Genome_0716	GUT_GENOME273906	d__Bacteria;p__Actinobacteriota;c__Coriobacteriia;o__Coriobacteriales;f__Coriobacteriaceae;g__Collinsella;s__	1	Asia	Israel	CIBIO	MAG	Direct	NC	98.39	3.02	17828	2126076	0.1	0	935	80	20	NA
HRGM_Genome_0717	GUT_GENOME274875	d__Bacteria;p__Actinobacteriota;c__Coriobacteriia;o__Coriobacteriales;f__Coriobacteriaceae;g__Collinsella;s__	1	Asia	Israel	CIBIO	MAG	NA	MQ	73.41	2.13	6138	1679937	0.47	0	0	0	19	NA
HRGM_Genome_0718	GUT_GENOME275465	d__Bacteria;p__Actinobacteriota;c__Coriobacteriia;o__Coriobacteriales;f__Coriobacteriaceae;g__Collinsella;s__	1	Asia	Israel	CIBIO	MAG	NA	NC	100	0.81	132002	2080378	0	0	0	107	20	NA
HRGM_Genome_0719	GUT_GENOME276156	d__Bacteria;p__Actinobacteriota;c__Coriobacteriia;o__Coriobacteriales;f__Coriobacteriaceae;g__Collinsella;s__	1	Asia	Israel	CIBIO	MAG	NA	NC	96.77	2.42	23033	2202433	0.24	0	0	85	20	NA
HRGM_Genome_0720	GUT_GENOME276198	d__Bacteria;p__Actinobacteriota;c__Coriobacteriia;o__Coriobacteriales;f__Coriobacteriaceae;g__Collinsella;s__	1	Asia	Israel	CIBIO	MAG	NA	NC	96.77	1.61	36157	2127955	0.04	0	0	107	20	NA
HRGM_Genome_0721	GUT_GENOME276996	d__Bacteria;p__Actinobacteriota;c__Coriobacteriia;o__Coriobacteriales;f__Coriobacteriaceae;g__Collinsella;s__	8	Europe;Asia	Austria;Israel;Kazakhstan	CIBIO	MAG	NA	NC	100	0.81	167819	2181963	0	0	0	0	20	NA
HRGM_Genome_0722	GUT_GENOME278292	d__Bacteria;p__Actinobacteriota;c__Coriobacteriia;o__Coriobacteriales;f__Coriobacteriaceae;g__Collinsella;s__Collinsella aerofaciens_F	1	Asia	Israel	CIBIO	MAG	NA	MQ	84.27	3.72	3946	1775671	0.6	0	0	85	19	NA
HRGM_Genome_0723	GUT_GENOME278798	d__Bacteria;p__Actinobacteriota;c__Coriobacteriia;o__Coriobacteriales;f__Coriobacteriaceae;g__Collinsella;s__	1	Asia	Israel	CIBIO	MAG	NA	MQ	58.64	0.99	5064	1286607	0.16	0	0	107	15	NA
HRGM_Genome_0724	GUT_GENOME278952	d__Bacteria;p__Actinobacteriota;c__Coriobacteriia;o__Coriobacteriales;f__Coriobacteriaceae;g__Collinsella;s__	1	Asia	Israel	CIBIO	MAG	NA	MQ	85.37	3.08	5356	1802744	0.65	0	0	0	18	NA
HRGM_Genome_0725	GUT_GENOME279141	d__Bacteria;p__Actinobacteriota;c__Coriobacteriia;o__Coriobacteriales;f__Coriobacteriaceae;g__Collinsella;s__	1	Asia	Israel	CIBIO	MAG	NA	MQ	87.45	2.62	11509	1954513	0.09	0	0	0	20	NA
HRGM_Genome_0726	GUT_GENOME279899	d__Bacteria;p__Actinobacteriota;c__Coriobacteriia;o__Coriobacteriales;f__Coriobacteriaceae;g__Collinsella;s__	1	Asia	Israel	CIBIO	MAG	NA	NC	95.56	2.02	13535	1943205	0.13	0	0	85	20	NA
HRGM_Genome_0727	GUT_GENOME280299	d__Bacteria;p__Actinobacteriota;c__Coriobacteriia;o__Coriobacteriales;f__Coriobacteriaceae;g__Collinsella;s__	1	Asia	Israel	CIBIO	MAG	NA	NC	99.19	1.61	38578	2104478	0.01	0	0	107	20	NA
HRGM_Genome_0728	GUT_GENOME280428	d__Bacteria;p__Actinobacteriota;c__Coriobacteriia;o__Coriobacteriales;f__Coriobacteriaceae;g__Collinsella;s__	1	Asia	Israel	CIBIO	MAG	NA	NC	97.58	2.42	40058	2054939	0.02	0	0	0	20	NA
HRGM_Genome_0729	GUT_GENOME282223	d__Bacteria;p__Actinobacteriota;c__Coriobacteriia;o__Coriobacteriales;f__Coriobacteriaceae;g__Collinsella;s__	1	Europe	France	CIBIO	MAG	NA	NC	98.79	0.81	44279	2142570	0.1	0	0	107	20	NA
HRGM_Genome_0730	GUT_GENOME282678	d__Bacteria;p__Actinobacteriota;c__Coriobacteriia;o__Coriobacteriales;f__Coriobacteriaceae;g__Collinsella;s__	1	Europe	France	CIBIO	MAG	NA	MQ	87.55	2.42	7817	1876970	0.54	0	0	0	20	NA
HRGM_Genome_0731	GUT_GENOME282720	d__Bacteria;p__Actinobacteriota;c__Coriobacteriia;o__Coriobacteriales;f__Coriobacteriaceae;g__Collinsella;s__Collinsella aerofaciens_F	2	Europe	France	CIBIO	MAG	NA	NC	98.12	3.3	32198	2054414	0.25	0	0	0	20	NA
HRGM_Genome_0732	GUT_GENOME282877	d__Bacteria;p__Actinobacteriota;c__Coriobacteriia;o__Coriobacteriales;f__Coriobacteriaceae;g__Collinsella;s__	1	Europe	France	CIBIO	MAG	NA	NC	100	0.81	43952	2048308	0.21	0	0	0	20	NA
HRGM_Genome_0733	GUT_GENOME283633	d__Bacteria;p__Actinobacteriota;c__Coriobacteriia;o__Coriobacteriales;f__Coriobacteriaceae;g__Collinsella;s__	1	Europe	France	CIBIO	MAG	NA	NC	94.15	3.7	13102	2152914	0.5	0	0	0	20	NA
HRGM_Genome_0734	GUT_GENOME284123	d__Bacteria;p__Actinobacteriota;c__Coriobacteriia;o__Coriobacteriales;f__Coriobacteriaceae;g__Collinsella;s__	1	Europe	France	CIBIO	MAG	NA	NC	94.24	0.81	20609	2013255	0.35	0	0	0	20	NA
HRGM_Genome_0735	GUT_GENOME284344	d__Bacteria;p__Actinobacteriota;c__Coriobacteriia;o__Coriobacteriales;f__Coriobacteriaceae;g__Collinsella;s__	1	Europe	France	CIBIO	MAG	NA	NC	95.56	1.15	26337	2142149	0.24	0	0	0	19	NA
HRGM_Genome_0736	GUT_GENOME284629	d__Bacteria;p__Actinobacteriota;c__Coriobacteriia;o__Coriobacteriales;f__Coriobacteriaceae;g__Collinsella;s__Collinsella aerofaciens_F	3	Europe	Spain;France	CIBIO;EBI	MAG	Direct	HQ	99.8	0.81	56743	2016081	0.13	2960	1499	107	20	NA
HRGM_Genome_0737	GUT_GENOME284703	d__Bacteria;p__Actinobacteriota;c__Coriobacteriia;o__Coriobacteriales;f__Coriobacteriaceae;g__Collinsella;s__	1	Europe	France	CIBIO	MAG	NA	NC	98.39	1.61	53179	2165804	0.09	0	0	0	20	NA
HRGM_Genome_0738	GUT_GENOME284752	d__Bacteria;p__Actinobacteriota;c__Coriobacteriia;o__Coriobacteriales;f__Coriobacteriaceae;g__Collinsella;s__	2	Europe	France	CIBIO	MAG	NA	NC	99.19	1.79	41800	2012617	0.23	0	0	0	20	NA
HRGM_Genome_0739	GUT_GENOME285195	d__Bacteria;p__Actinobacteriota;c__Coriobacteriia;o__Coriobacteriales;f__Coriobacteriaceae;g__Collinsella;s__	1	Europe	France	CIBIO	MAG	NA	NC	95.97	0	79479	2120765	0.07	0	0	0	20	NA
HRGM_Genome_0740	GUT_GENOME285485	d__Bacteria;p__Actinobacteriota;c__Coriobacteriia;o__Coriobacteriales;f__Coriobacteriaceae;g__Collinsella;s__	1	Europe	France	CIBIO	MAG	NA	NC	100	0.81	96520	2157144	0.02	0	0	0	20	NA
HRGM_Genome_0741	GUT_GENOME014765	d__Bacteria;p__Actinobacteriota;c__Coriobacteriia;o__Coriobacteriales;f__Coriobacteriaceae;g__Collinsella;s__	23	Oceania	Fiji	CIBIO;HGM	MAG	Indirect	NC	99.19	1.88	33087	2151211	0.09	0	0	0	20	39.1332
HRGM_Genome_0742	GUT_GENOME004691	d__Bacteria;p__Actinobacteriota;c__Coriobacteriia;o__Coriobacteriales;f__Coriobacteriaceae;g__Collinsella;s__Collinsella sp003487125	2	Europe	Sweden;Denmark	CIBIO;EBI	MAG	NA	MQ	86.02	1.73	7355	1807255	0.01	0	0	0	20	NA
HRGM_Genome_0743	GUT_GENOME016556	d__Bacteria;p__Actinobacteriota;c__Coriobacteriia;o__Coriobacteriales;f__Coriobacteriaceae;g__Collinsella;s__	1	Asia	China	CIBIO	MAG	NA	NC	95.13	1.61	10272	1959616	0.13	0	0	80	20	NA
HRGM_Genome_0744	GUT_GENOME004970	d__Bacteria;p__Actinobacteriota;c__Coriobacteriia;o__Coriobacteriales;f__Coriobacteriaceae;g__Collinsella;s__Collinsella aerofaciens_F	8	Europe	Sweden;Denmark	CIBIO;HGM;EBI	MAG	Direct	HQ	99.19	0.81	40765	2008488	0	2960	1501	107	20	NA
HRGM_Genome_0745	GUT_GENOME017438	d__Bacteria;p__Actinobacteriota;c__Coriobacteriia;o__Coriobacteriales;f__Coriobacteriaceae;g__Collinsella;s__	2	Asia	China	CIBIO;EBI	MAG	NA	NC	97.98	0.81	17774	2000158	0.03	0	0	0	18	NA
HRGM_Genome_0746	GUT_GENOME017525	d__Bacteria;p__Actinobacteriota;c__Coriobacteriia;o__Coriobacteriales;f__Coriobacteriaceae;g__Collinsella;s__	2	Asia	China	CIBIO;EBI	MAG	NA	NC	98.39	0.81	18615	2194949	0.36	0	0	0	20	NA
HRGM_Genome_0747	GUT_GENOME017612	d__Bacteria;p__Actinobacteriota;c__Coriobacteriia;o__Coriobacteriales;f__Coriobacteriaceae;g__Collinsella;s__Collinsella sp002232035	1	Asia	China	CIBIO	MAG	NA	MQ	55.11	0.81	2826	935571	0.39	0	0	0	6	NA
HRGM_Genome_0748	GUT_GENOME017813	d__Bacteria;p__Actinobacteriota;c__Coriobacteriia;o__Coriobacteriales;f__Coriobacteriaceae;g__Collinsella;s__	11	Africa	Madagascar	CIBIO	MAG	NA	NC	98.39	0.81	84753	2259318	0	0	0	0	20	37.037
HRGM_Genome_0749	GUT_GENOME018161	d__Bacteria;p__Actinobacteriota;c__Coriobacteriia;o__Coriobacteriales;f__Coriobacteriaceae;g__Collinsella;s__	1	Africa	Madagascar	CIBIO	MAG	NA	MQ	87.2	2.42	8570	1980733	0.54	0	0	0	17	NA
HRGM_Genome_0750	GUT_GENOME018175	d__Bacteria;p__Actinobacteriota;c__Coriobacteriia;o__Coriobacteriales;f__Coriobacteriaceae;g__Collinsella;s__	1	Africa	Madagascar	CIBIO	MAG	NA	NC	94.89	2.42	27350	2150081	0.21	0	0	0	20	NA
HRGM_Genome_0751	GUT_GENOME018344	d__Bacteria;p__Actinobacteriota;c__Coriobacteriia;o__Coriobacteriales;f__Coriobacteriaceae;g__Collinsella;s__	4	Africa	Madagascar	CIBIO	MAG	NA	NC	98.39	1.61	68246	2170707	0.09	0	0	0	20	NA
HRGM_Genome_0752	GUT_GENOME018376	d__Bacteria;p__Actinobacteriota;c__Coriobacteriia;o__Coriobacteriales;f__Coriobacteriaceae;g__Collinsella;s__	1	Africa	Madagascar	CIBIO	MAG	NA	NC	90.61	2.82	13380	2083618	0.43	0	0	107	20	NA
HRGM_Genome_0753	GUT_GENOME005165	d__Bacteria;p__Actinobacteriota;c__Coriobacteriia;o__Coriobacteriales;f__Coriobacteriaceae;g__Collinsella;s__	2	Europe	Sweden;Denmark	CIBIO;EBI	MAG	NA	NC	93.01	1.04	11750	2037187	0.05	0	0	0	20	NA
HRGM_Genome_0754	GUT_GENOME019319	d__Bacteria;p__Actinobacteriota;c__Coriobacteriia;o__Coriobacteriales;f__Coriobacteriaceae;g__Collinsella;s__	6	Africa	Madagascar	CIBIO	MAG	NA	NC	99.19	0	50438	2188417	0.32	0	0	0	20	NA
HRGM_Genome_0755	GUT_GENOME019343	d__Bacteria;p__Actinobacteriota;c__Coriobacteriia;o__Coriobacteriales;f__Coriobacteriaceae;g__Collinsella;s__	3	Africa	Madagascar	CIBIO	MAG	NA	NC	98.79	3.23	25758	2128522	0.21	0	0	106	20	NA
HRGM_Genome_0756	GUT_GENOME019818	d__Bacteria;p__Actinobacteriota;c__Coriobacteriia;o__Coriobacteriales;f__Coriobacteriaceae;g__Collinsella;s__	27	Europe;North America	Denmark;Netherlands;United Kingdom;United States;Germany	CIBIO;EBI	MAG	Indirect	NC	99.19	0.81	56418	2024638	0.09	0	0	0	20	28.2757
HRGM_Genome_0757	GUT_GENOME020249	d__Bacteria;p__Actinobacteriota;c__Coriobacteriia;o__Coriobacteriales;f__Coriobacteriaceae;g__Collinsella;s__	5	Europe	Germany	CIBIO	MAG	NA	NC	99.19	0.81	54667	2118072	0.02	0	0	0	20	NA
HRGM_Genome_0758	GUT_GENOME021430	d__Bacteria;p__Actinobacteriota;c__Coriobacteriia;o__Coriobacteriales;f__Coriobacteriaceae;g__Collinsella;s__	1	Europe	Germany	CIBIO	MAG	NA	NC	92.74	1.81	16230	2038987	0.37	0	0	0	20	NA
HRGM_Genome_0759	GUT_GENOME005475	d__Bacteria;p__Actinobacteriota;c__Coriobacteriia;o__Coriobacteriales;f__Coriobacteriaceae;g__Collinsella;s__	61	Europe;Asia;North America	Austria;Denmark;Netherlands;Sweden;United Kingdom;Germany;China;United States	CIBIO;HGM;EBI	MAG	Indirect	NC	100	0.81	58889	2132138	0	0	0	0	20	40.2328
HRGM_Genome_0760	GUT_GENOME005565	d__Bacteria;p__Actinobacteriota;c__Coriobacteriia;o__Coriobacteriales;f__Coriobacteriaceae;g__Collinsella;s__	3	Europe	Sweden;Denmark	CIBIO;HGM;EBI	MAG	Indirect	NC	94.76	1.08	9456	1964511	0.03	0	0	0	20	NA
HRGM_Genome_0761	GUT_GENOME023192	d__Bacteria;p__Actinobacteriota;c__Coriobacteriia;o__Coriobacteriales;f__Coriobacteriaceae;g__Collinsella;s__	2	Asia	Kazakhstan	CIBIO	MAG	NA	NC	96.37	1.61	25340	2175265	0.08	0	0	0	20	NA
HRGM_Genome_0762	GUT_GENOME023561	d__Bacteria;p__Actinobacteriota;c__Coriobacteriia;o__Coriobacteriales;f__Coriobacteriaceae;g__Collinsella;s__	1	Asia	Kazakhstan	CIBIO	MAG	NA	MQ	55	0.81	3529	1353298	0.35	0	0	0	11	NA
HRGM_Genome_0763	GUT_GENOME023942	d__Bacteria;p__Actinobacteriota;c__Coriobacteriia;o__Coriobacteriales;f__Coriobacteriaceae;g__Collinsella;s__	1	Asia	Kazakhstan	CIBIO	MAG	NA	NC	98.39	0.81	36674	2022975	0.01	0	0	0	20	NA
HRGM_Genome_0764	GUT_GENOME023976	d__Bacteria;p__Actinobacteriota;c__Coriobacteriia;o__Coriobacteriales;f__Coriobacteriaceae;g__Collinsella;s__	2	Europe;Asia	Netherlands;Kazakhstan	CIBIO	MAG	NA	NC	99.19	1.61	27428	2080543	0.31	0	0	0	20	NA
HRGM_Genome_0765	GUT_GENOME024536	d__Bacteria;p__Actinobacteriota;c__Coriobacteriia;o__Coriobacteriales;f__Coriobacteriaceae;g__Collinsella;s__	1	Asia	Kazakhstan	CIBIO	MAG	NA	MQ	85.22	2.02	6920	1965317	0.28	0	0	0	19	NA
HRGM_Genome_0766	GUT_GENOME005862	d__Bacteria;p__Actinobacteriota;c__Coriobacteriia;o__Coriobacteriales;f__Coriobacteriaceae;g__Collinsella;s__	2	Europe	Sweden;Denmark	CIBIO;EBI	MAG	NA	NC	94.44	1.73	8934	1991867	0.03	0	0	0	20	NA
HRGM_Genome_0767	GUT_GENOME025412	d__Bacteria;p__Actinobacteriota;c__Coriobacteriia;o__Coriobacteriales;f__Coriobacteriaceae;g__Collinsella;s__	3	Asia	Kazakhstan	CIBIO	MAG	NA	NC	97.29	0.81	31067	2039168	0.04	0	0	0	20	NA
HRGM_Genome_0768	GUT_GENOME026064	d__Bacteria;p__Actinobacteriota;c__Coriobacteriia;o__Coriobacteriales;f__Coriobacteriaceae;g__Collinsella;s__	2	Asia	Kazakhstan	CIBIO	MAG	NA	MQ	83.29	0	7290	1796272	0.1	0	0	0	18	NA
HRGM_Genome_0769	GUT_GENOME026269	d__Bacteria;p__Actinobacteriota;c__Coriobacteriia;o__Coriobacteriales;f__Coriobacteriaceae;g__Collinsella;s__	1	Asia	Kazakhstan	CIBIO	MAG	NA	MQ	72.23	0.08	5254	1638367	0.09	0	0	0	16	NA
HRGM_Genome_0770	GUT_GENOME006201	d__Bacteria;p__Actinobacteriota;c__Coriobacteriia;o__Coriobacteriales;f__Coriobacteriaceae;g__Collinsella;s__	1	Europe	Sweden	CIBIO	MAG	NA	MQ	82.08	0.36	5119	1681373	0.18	0	0	107	17	NA
HRGM_Genome_0771	GUT_GENOME026716	d__Bacteria;p__Actinobacteriota;c__Coriobacteriia;o__Coriobacteriales;f__Coriobacteriaceae;g__Collinsella;s__	12	South America;Europe;Asia;North America	Peru;Austria;Spain;Netherlands;Kazakhstan;United States;United Kingdom	CIBIO;HGM;EBI	MAG	NA	NC	92.67	0.81	17226	1909099	0.06	0	0	0	20	39.2762
HRGM_Genome_0772	GUT_GENOME091116	d__Bacteria;p__Actinobacteriota;c__Coriobacteriia;o__Coriobacteriales;f__Coriobacteriaceae;g__Collinsella;s__	65	Europe;Asia;North America	Mongolia;Austria;Denmark;Netherlands;Sweden;Finland;Kazakhstan;Germany;Spain;China;Estonia;Russia;United States	CIBIO;HGM;EBI	MAG	Indirect	NC	100	0.81	126453	2161202	0.03	0	0	0	20	41.1758
HRGM_Genome_0773	GUT_GENOME091189	d__Bacteria;p__Actinobacteriota;c__Coriobacteriia;o__Coriobacteriales;f__Coriobacteriaceae;g__Collinsella;s__	2	Europe	Austria	CIBIO;HGM	MAG	NA	NC	90.86	2.42	9417	1974922	0.77	0	0	0	20	NA
HRGM_Genome_0774	GUT_GENOME091632	d__Bacteria;p__Actinobacteriota;c__Coriobacteriia;o__Coriobacteriales;f__Coriobacteriaceae;g__Collinsella;s__	1	Europe	Austria	CIBIO	MAG	NA	MQ	60.89	0	51988	1085112	0.29	0	0	0	14	NA
HRGM_Genome_0775	GUT_GENOME006415	d__Bacteria;p__Actinobacteriota;c__Coriobacteriia;o__Coriobacteriales;f__Coriobacteriaceae;g__Collinsella;s__	3	Europe	Sweden;Denmark	CIBIO;HGM;EBI	MAG	NA	NC	99.19	0.81	30067	2076395	0	0	0	0	20	NA
HRGM_Genome_0776	GUT_GENOME092106	d__Bacteria;p__Actinobacteriota;c__Coriobacteriia;o__Coriobacteriales;f__Coriobacteriaceae;g__Collinsella;s__	2	Europe	Austria	CIBIO;HGM	MAG	NA	NC	96.77	1.61	27991	2056369	0.5	0	0	0	20	NA
HRGM_Genome_0777	GUT_GENOME092330	d__Bacteria;p__Actinobacteriota;c__Coriobacteriia;o__Coriobacteriales;f__Coriobacteriaceae;g__Collinsella;s__	5	Europe	Austria	CIBIO;HGM;EBI	MAG	Indirect	NC	100	0.81	76459	1985385	0.05	2096	0	107	20	NA
HRGM_Genome_0778	GUT_GENOME092886	d__Bacteria;p__Actinobacteriota;c__Coriobacteriia;o__Coriobacteriales;f__Coriobacteriaceae;g__Collinsella;s__	2	Europe	Austria	CIBIO;HGM	MAG	NA	NC	100	0.81	52538	2055608	0.15	0	0	0	20	NA
HRGM_Genome_0779	GUT_GENOME006618	d__Bacteria;p__Actinobacteriota;c__Coriobacteriia;o__Coriobacteriales;f__Coriobacteriaceae;g__Collinsella;s__Collinsella sp002232035	4	Europe	Sweden;Denmark;United Kingdom	CIBIO;EBI	MAG	Indirect	NC	96.77	2.82	11027	2036327	0.02	0	0	0	20	NA
HRGM_Genome_0780	GUT_GENOME093261	d__Bacteria;p__Actinobacteriota;c__Coriobacteriia;o__Coriobacteriales;f__Coriobacteriaceae;g__Collinsella;s__	1	Europe	Austria	CIBIO	MAG	NA	NC	90.32	3.57	7139	1898526	1.02	0	0	0	19	NA
HRGM_Genome_0781	GUT_GENOME093565	d__Bacteria;p__Actinobacteriota;c__Coriobacteriia;o__Coriobacteriales;f__Coriobacteriaceae;g__Collinsella;s__Collinsella sp003487125	1	Europe	Austria	CIBIO	MAG	NA	NC	98.39	2.42	62904	2100982	0.26	0	0	0	20	NA
HRGM_Genome_0782	GUT_GENOME093646	d__Bacteria;p__Actinobacteriota;c__Coriobacteriia;o__Coriobacteriales;f__Coriobacteriaceae;g__Collinsella;s__	3	Europe	Austria	CIBIO;HGM	MAG	NA	NC	96.77	0.81	28889	1949755	0.33	0	0	0	20	NA
HRGM_Genome_0783	GUT_GENOME094102	d__Bacteria;p__Actinobacteriota;c__Coriobacteriia;o__Coriobacteriales;f__Coriobacteriaceae;g__Collinsella;s__	1	Europe	Austria	CIBIO	MAG	NA	NC	93.79	4.03	30176	1906327	0.51	0	0	0	19	NA
HRGM_Genome_0784	GUT_GENOME096744	d__Bacteria;p__Actinobacteriota;c__Coriobacteriia;o__Coriobacteriales;f__Coriobacteriaceae;g__Collinsella;s__	2	North America	Canada;United States	CIBIO	MAG	Indirect	MQ	72.51	0.81	4299	1452923	0.29	0	0	0	18	NA
HRGM_Genome_0785	GUT_GENOME096937	d__Bacteria;p__Actinobacteriota;c__Coriobacteriia;o__Coriobacteriales;f__Coriobacteriaceae;g__Collinsella;s__	1	North America	United States	CIBIO	MAG	NA	MQ	79.42	1.04	4041	1547360	0.28	0	0	0	20	NA
HRGM_Genome_0786	GUT_GENOME097354	d__Bacteria;p__Actinobacteriota;c__Coriobacteriia;o__Coriobacteriales;f__Coriobacteriaceae;g__Collinsella;s__	1	North America	United States	CIBIO	MAG	NA	NC	100	0.81	79127	2145615	0.01	0	0	0	20	NA
HRGM_Genome_0787	GUT_GENOME097394	d__Bacteria;p__Actinobacteriota;c__Coriobacteriia;o__Coriobacteriales;f__Coriobacteriaceae;g__Collinsella;s__	1	North America	United States	CIBIO	MAG	NA	NC	99.19	0.81	93725	2093637	0.01	0	0	0	20	NA
HRGM_Genome_0788	GUT_GENOME097476	d__Bacteria;p__Actinobacteriota;c__Coriobacteriia;o__Coriobacteriales;f__Coriobacteriaceae;g__Collinsella;s__	1	North America	United States	CIBIO	MAG	Direct	MQ	67.04	1.33	3232	1419019	0.2	0	1341	0	13	NA
HRGM_Genome_0789	GUT_GENOME097536	d__Bacteria;p__Actinobacteriota;c__Coriobacteriia;o__Coriobacteriales;f__Coriobacteriaceae;g__Collinsella;s__	1	North America	United States	CIBIO	MAG	NA	NC	97.58	4.11	18226	2156880	0.04	0	0	0	20	NA
HRGM_Genome_0790	GUT_GENOME097552	d__Bacteria;p__Actinobacteriota;c__Coriobacteriia;o__Coriobacteriales;f__Coriobacteriaceae;g__Collinsella;s__	1	North America	United States	CIBIO	MAG	NA	MQ	70.45	2.42	3274	1500361	0.11	0	0	0	15	NA
HRGM_Genome_0791	GUT_GENOME097622	d__Bacteria;p__Actinobacteriota;c__Coriobacteriia;o__Coriobacteriales;f__Coriobacteriaceae;g__Collinsella;s__	1	North America	United States	CIBIO	MAG	NA	MQ	59.66	1.13	3481	1379769	0.17	0	0	0	13	NA
HRGM_Genome_0792	GUT_GENOME097626	d__Bacteria;p__Actinobacteriota;c__Coriobacteriia;o__Coriobacteriales;f__Coriobacteriaceae;g__Collinsella;s__	1	North America	Canada	CIBIO	MAG	NA	MQ	62.23	1.61	3155	1297693	0.05	0	0	0	12	NA
HRGM_Genome_0793	GUT_GENOME097649	d__Bacteria;p__Actinobacteriota;c__Coriobacteriia;o__Coriobacteriales;f__Coriobacteriaceae;g__Collinsella;s__	1	North America	Canada	CIBIO	MAG	NA	NC	97.18	0.81	17979	2010564	0.03	0	0	0	20	NA
HRGM_Genome_0794	GUT_GENOME097660	d__Bacteria;p__Actinobacteriota;c__Coriobacteriia;o__Coriobacteriales;f__Coriobacteriaceae;g__Collinsella;s__	1	North America	Canada	CIBIO	MAG	NA	NC	98.39	0.81	30173	2013894	0.02	0	0	78	20	NA
HRGM_Genome_0795	GUT_GENOME097662	d__Bacteria;p__Actinobacteriota;c__Coriobacteriia;o__Coriobacteriales;f__Coriobacteriaceae;g__Collinsella;s__	1	North America	Canada	CIBIO	MAG	NA	NC	97.73	1.61	18777	2066689	0.03	0	0	0	20	NA
HRGM_Genome_0796	GUT_GENOME098912	d__Bacteria;p__Actinobacteriota;c__Coriobacteriia;o__Coriobacteriales;f__Coriobacteriaceae;g__Collinsella;s__	2	Asia	China	CIBIO;EBI	MAG	NA	NC	94.35	1.08	23633	2049048	0.03	0	0	0	19	NA
HRGM_Genome_0797	GUT_GENOME099453	d__Bacteria;p__Actinobacteriota;c__Coriobacteriia;o__Coriobacteriales;f__Coriobacteriaceae;g__Collinsella;s__Collinsella sp002232035	2	Asia	China	CIBIO;EBI	MAG	NA	NC	98.39	1.61	22006	2136544	0.01	0	0	0	20	NA
HRGM_Genome_0798	GUT_GENOME100011	d__Bacteria;p__Actinobacteriota;c__Coriobacteriia;o__Coriobacteriales;f__Coriobacteriaceae;g__Collinsella;s__Collinsella sp002232035	1	Asia	China	CIBIO	MAG	NA	MQ	66.4	1.69	4194	1491656	0.13	0	0	0	16	NA
HRGM_Genome_0799	GUT_GENOME100308	d__Bacteria;p__Actinobacteriota;c__Coriobacteriia;o__Coriobacteriales;f__Coriobacteriaceae;g__Collinsella;s__	13	Europe;North America	United States;Germany	CIBIO;EBI	MAG	Indirect	NC	97.98	0.81	18788	1997251	0.01	0	0	0	20	38.4947
HRGM_Genome_0800	GUT_GENOME100884	d__Bacteria;p__Actinobacteriota;c__Coriobacteriia;o__Coriobacteriales;f__Coriobacteriaceae;g__Collinsella;s__	4	North America	United States	CIBIO;HGM	MAG	Indirect	NC	98.04	0.81	14302	1936924	0.01	0	0	0	20	NA
HRGM_Genome_0801	GUT_GENOME101140	d__Bacteria;p__Actinobacteriota;c__Coriobacteriia;o__Coriobacteriales;f__Coriobacteriaceae;g__Collinsella;s__	2	North America	United States	CIBIO;HGM	MAG	Indirect	NC	96.77	1.08	10166	1963721	0.05	0	0	107	20	NA
HRGM_Genome_0802	GUT_GENOME002690	d__Bacteria;p__Actinobacteriota;c__Coriobacteriia;o__Coriobacteriales;f__Coriobacteriaceae;g__Collinsella;s__	10	Europe	Sweden;Denmark	CIBIO;EBI	MAG	Indirect	NC	98.39	0.81	25584	2089424	0	0	0	0	20	12.6022
HRGM_Genome_0803	GUT_GENOME102793	d__Bacteria;p__Actinobacteriota;c__Coriobacteriia;o__Coriobacteriales;f__Coriobacteriaceae;g__Collinsella;s__	1	North America	United States	CIBIO	MAG	NA	MQ	82.96	3.78	5301	1675843	0.54	0	0	0	16	NA
HRGM_Genome_0804	GUT_GENOME103909	d__Bacteria;p__Actinobacteriota;c__Coriobacteriia;o__Coriobacteriales;f__Coriobacteriaceae;g__Collinsella;s__	2	Europe	Sweden	CIBIO;HGM	MAG	NA	NC	94.21	2.82	7992	1920527	0.5	987	0	107	20	NA
HRGM_Genome_0805	GUT_GENOME104044	d__Bacteria;p__Actinobacteriota;c__Coriobacteriia;o__Coriobacteriales;f__Coriobacteriaceae;g__Collinsella;s__	8	Europe;Asia	Sweden;France;China;Mongolia	CIBIO;HGM;EBI	MAG	Indirect	NC	100	0.81	31958	2084358	0.18	0	0	0	20	NA
HRGM_Genome_0806	GUT_GENOME104146	d__Bacteria;p__Actinobacteriota;c__Coriobacteriia;o__Coriobacteriales;f__Coriobacteriaceae;g__Collinsella;s__	2	Europe	Sweden	CIBIO;HGM	MAG	NA	NC	98.92	1.61	26778	2022028	0.29	0	0	107	20	NA
HRGM_Genome_0807	GUT_GENOME104300	d__Bacteria;p__Actinobacteriota;c__Coriobacteriia;o__Coriobacteriales;f__Coriobacteriaceae;g__Collinsella;s__	2	Europe	Sweden;Germany	CIBIO	MAG	NA	NC	93.95	3.13	6673	1884878	0.68	0	0	0	18	NA
HRGM_Genome_0808	GUT_GENOME104568	d__Bacteria;p__Actinobacteriota;c__Coriobacteriia;o__Coriobacteriales;f__Coriobacteriaceae;g__Collinsella;s__	1	Europe	Sweden	CIBIO	MAG	NA	MQ	58.85	0.81	4048	1316907	0.92	0	0	107	17	NA
HRGM_Genome_0809	GUT_GENOME104589	d__Bacteria;p__Actinobacteriota;c__Coriobacteriia;o__Coriobacteriales;f__Coriobacteriaceae;g__Collinsella;s__	2	Europe	Sweden	CIBIO;HGM	MAG	NA	NC	95.56	1.61	9874	1936742	0.48	0	0	0	20	NA
HRGM_Genome_0810	GUT_GENOME104756	d__Bacteria;p__Actinobacteriota;c__Coriobacteriia;o__Coriobacteriales;f__Coriobacteriaceae;g__Collinsella;s__	2	Europe	Sweden	CIBIO;HGM	MAG	NA	NC	98.79	1.63	12244	1951311	0.19	0	0	0	20	NA
HRGM_Genome_0811	GUT_GENOME105006	d__Bacteria;p__Actinobacteriota;c__Coriobacteriia;o__Coriobacteriales;f__Coriobacteriaceae;g__Collinsella;s__	2	Europe	Sweden	CIBIO;HGM	MAG	NA	MQ	62.76	0.27	4146	1462483	0.62	0	0	0	15	NA
HRGM_Genome_0812	GUT_GENOME105317	d__Bacteria;p__Actinobacteriota;c__Coriobacteriia;o__Coriobacteriales;f__Coriobacteriaceae;g__Collinsella;s__	2	Europe	Sweden	CIBIO;HGM	MAG	Direct	NC	100	0.81	67756	2053081	0.22	2035	1499	0	20	NA
HRGM_Genome_0813	GUT_GENOME105597	d__Bacteria;p__Actinobacteriota;c__Coriobacteriia;o__Coriobacteriales;f__Coriobacteriaceae;g__Collinsella;s__	19	Europe;Asia	Austria;Denmark;Spain;Netherlands;Sweden;Israel;United Kingdom	CIBIO;HGM;EBI	MAG	Indirect	NC	100	0.81	42880	2087019	0.17	0	0	0	19	40.5465
HRGM_Genome_0814	GUT_GENOME105800	d__Bacteria;p__Actinobacteriota;c__Coriobacteriia;o__Coriobacteriales;f__Coriobacteriaceae;g__Collinsella;s__	2	Europe	Sweden	CIBIO;HGM	MAG	Indirect	NC	97.58	0.88	33038	2071053	0.56	0	0	0	20	NA
HRGM_Genome_0815	GUT_GENOME106132	d__Bacteria;p__Actinobacteriota;c__Coriobacteriia;o__Coriobacteriales;f__Coriobacteriaceae;g__Collinsella;s__	2	Europe	Sweden	CIBIO;HGM	MAG	Direct	NC	99.19	0.81	56599	2138100	0.35	0	503	0	20	NA
HRGM_Genome_0816	GUT_GENOME106820	d__Bacteria;p__Actinobacteriota;c__Coriobacteriia;o__Coriobacteriales;f__Coriobacteriaceae;g__Collinsella;s__	2	Europe	Finland	CIBIO	MAG	NA	NC	99.19	1.48	53769	2083568	0.01	0	0	0	20	NA
HRGM_Genome_0817	GUT_GENOME109545	d__Bacteria;p__Actinobacteriota;c__Coriobacteriia;o__Coriobacteriales;f__Coriobacteriaceae;g__Collinsella;s__	1	Europe	Denmark	CIBIO	MAG	Direct	NC	91.94	0.81	40685	1937041	0.16	0	1074	107	19	NA
HRGM_Genome_0818	GUT_GENOME110805	d__Bacteria;p__Actinobacteriota;c__Coriobacteriia;o__Coriobacteriales;f__Coriobacteriaceae;g__Collinsella;s__	1	Europe	Denmark	CIBIO	MAG	NA	MQ	58.22	0.27	3574	1209022	1.13	0	0	0	10	NA
HRGM_Genome_0819	GUT_GENOME111977	d__Bacteria;p__Actinobacteriota;c__Coriobacteriia;o__Coriobacteriales;f__Coriobacteriaceae;g__Collinsella;s__	4	Europe	Denmark;Netherlands	CIBIO;EBI	MAG	Indirect	NC	100	0.81	62036	2095913	0.08	0	0	0	20	NA
HRGM_Genome_0820	GUT_GENOME002826	d__Bacteria;p__Actinobacteriota;c__Coriobacteriia;o__Coriobacteriales;f__Coriobacteriaceae;g__Collinsella;s__	3	Europe	Sweden;Denmark	CIBIO;HGM;EBI	MAG	NA	NC	100	0.81	47350	2102511	0	0	0	0	20	NA
HRGM_Genome_0821	GUT_GENOME114922	d__Bacteria;p__Actinobacteriota;c__Coriobacteriia;o__Coriobacteriales;f__Coriobacteriaceae;g__Collinsella;s__	1	Europe	Denmark	CIBIO	MAG	NA	MQ	54.49	0	3257	1129675	0.5	0	0	0	11	NA
HRGM_Genome_0822	GUT_GENOME114974	d__Bacteria;p__Actinobacteriota;c__Coriobacteriia;o__Coriobacteriales;f__Coriobacteriaceae;g__Collinsella;s__	2	Europe	Denmark	CIBIO;HGM	MAG	Indirect	MQ	79.1	1.49	4928	1641175	0.15	0	0	0	14	NA
HRGM_Genome_0823	GUT_GENOME116144	d__Bacteria;p__Actinobacteriota;c__Coriobacteriia;o__Coriobacteriales;f__Coriobacteriaceae;g__Collinsella;s__	1	Europe	Denmark	CIBIO	MAG	NA	NC	93.41	2.11	9204	1944630	0.06	0	0	0	18	NA
HRGM_Genome_0824	GUT_GENOME119190	d__Bacteria;p__Actinobacteriota;c__Coriobacteriia;o__Coriobacteriales;f__Coriobacteriaceae;g__Collinsella;s__	2	Europe	Spain	CIBIO;HGM	MAG	NA	NC	98.39	2.42	59024	2152547	0.02	0	0	0	20	NA
HRGM_Genome_0825	GUT_GENOME119616	d__Bacteria;p__Actinobacteriota;c__Coriobacteriia;o__Coriobacteriales;f__Coriobacteriaceae;g__Collinsella;s__Collinsella aerofaciens_F	3	Europe	Spain	CIBIO	MAG	NA	NC	100	0.81	43182	2055219	0.02	0	0	0	20	NA
HRGM_Genome_0826	GUT_GENOME119949	d__Bacteria;p__Actinobacteriota;c__Coriobacteriia;o__Coriobacteriales;f__Coriobacteriaceae;g__Collinsella;s__	4	Europe	Spain	CIBIO	MAG	NA	NC	95.7	2.02	11679	2010685	0.06	0	0	0	19	NA
HRGM_Genome_0827	GUT_GENOME119981	d__Bacteria;p__Actinobacteriota;c__Coriobacteriia;o__Coriobacteriales;f__Coriobacteriaceae;g__Collinsella;s__	5	Europe	Spain;Germany	CIBIO;HGM;EBI	MAG	NA	NC	100	0.81	37535	2092787	0	0	0	0	20	NA
HRGM_Genome_0828	GUT_GENOME120305	d__Bacteria;p__Actinobacteriota;c__Coriobacteriia;o__Coriobacteriales;f__Coriobacteriaceae;g__Collinsella;s__	2	Europe	Spain	CIBIO;HGM	MAG	NA	NC	99.19	0.81	30038	2100901	0.01	0	0	0	20	NA
HRGM_Genome_0829	GUT_GENOME120497	d__Bacteria;p__Actinobacteriota;c__Coriobacteriia;o__Coriobacteriales;f__Coriobacteriaceae;g__Collinsella;s__	1	Europe	Spain	CIBIO	MAG	NA	MQ	86.83	2.28	9125	1846530	0.4	0	0	0	18	NA
HRGM_Genome_0830	GUT_GENOME040261	d__Bacteria;p__Actinobacteriota;c__Coriobacteriia;o__Coriobacteriales;f__Coriobacteriaceae;g__Collinsella;s__	4	North America	United States	EBI	MAG	Direct	HQ	96.17	0.88	13723	1947873	0.16	2960	1502	107	20	NA
HRGM_Genome_0831	GUT_GENOME042491	d__Bacteria;p__Actinobacteriota;c__Coriobacteriia;o__Coriobacteriales;f__Coriobacteriaceae;g__Collinsella;s__	16	Europe	Netherlands;Russia	CIBIO;EBI	MAG	Direct	NC	97.58	0.81	27741	2047179	0.25	0	515	0	20	18.8124
HRGM_Genome_0832	GUT_GENOME042573	d__Bacteria;p__Actinobacteriota;c__Coriobacteriia;o__Coriobacteriales;f__Coriobacteriaceae;g__Collinsella;s__	9	Europe	Netherlands	CIBIO;EBI	MAG	Direct	NC	99.19	0.81	41673	2269825	0.09	0	516	0	20	NA
HRGM_Genome_0833	GUT_GENOME042972	d__Bacteria;p__Actinobacteriota;c__Coriobacteriia;o__Coriobacteriales;f__Coriobacteriaceae;g__Collinsella;s__	1	Europe	Netherlands	EBI	MAG	NA	MQ	82.26	4.03	6669	1799935	0.58	0	0	0	19	NA
HRGM_Genome_0834	GUT_GENOME043156	d__Bacteria;p__Actinobacteriota;c__Coriobacteriia;o__Coriobacteriales;f__Coriobacteriaceae;g__Collinsella;s__	11	Europe	Netherlands	EBI	MAG	Indirect	NC	96.1	1.04	19053	2142946	0.36	0	0	107	20	11.8985
HRGM_Genome_0835	GUT_GENOME043611	d__Bacteria;p__Actinobacteriota;c__Coriobacteriia;o__Coriobacteriales;f__Coriobacteriaceae;g__Collinsella;s__	1	Europe	Denmark	EBI	MAG	NA	MQ	76.16	2.15	6440	1578137	1.16	0	0	0	17	NA
HRGM_Genome_0836	GUT_GENOME043953	d__Bacteria;p__Actinobacteriota;c__Coriobacteriia;o__Coriobacteriales;f__Coriobacteriaceae;g__Collinsella;s__	2	Europe	Denmark	EBI	MAG	NA	NC	99.19	0.81	40181	2151266	0.09	0	0	0	18	NA
HRGM_Genome_0837	GUT_GENOME027928	d__Bacteria;p__Actinobacteriota;c__Coriobacteriia;o__Coriobacteriales;f__Coriobacteriaceae;g__Collinsella;s__	2	Asia	Japan	EBI	MAG	NA	NC	100	1.61	105326	2148033	0.03	0	0	101	20	NA
HRGM_Genome_0838	GUT_GENOME044240	d__Bacteria;p__Actinobacteriota;c__Coriobacteriia;o__Coriobacteriales;f__Coriobacteriaceae;g__Collinsella;s__	10	Europe;North America	Austria;Denmark;Netherlands;United States	CIBIO;HGM;EBI	MAG	Direct	HQ	100	0.81	82687	2091469	0.1	2961	1039	107	20	40.5637
HRGM_Genome_0839	GUT_GENOME044676	d__Bacteria;p__Actinobacteriota;c__Coriobacteriia;o__Coriobacteriales;f__Coriobacteriaceae;g__Collinsella;s__	1	Asia	China	EBI	MAG	Direct	MQ	82.48	2.42	8118	1807375	1.86	0	770	0	19	NA
HRGM_Genome_0840	GUT_GENOME045330	d__Bacteria;p__Actinobacteriota;c__Coriobacteriia;o__Coriobacteriales;f__Coriobacteriaceae;g__Collinsella;s__Collinsella sp002232035	27	Asia;North America	United States;China	CIBIO;HGM;EBI	MAG	Indirect	NC	100	0.81	86645	2144350	0.02	0	0	0	20	42.4669
HRGM_Genome_0841	GUT_GENOME029137	d__Bacteria;p__Actinobacteriota;c__Coriobacteriia;o__Coriobacteriales;f__Coriobacteriaceae;g__Collinsella;s__	6	Europe;Asia;North America	Spain;Denmark;Netherlands;China;United States	EBI	MAG	Direct	HQ	97.85	0.81	57334	2105610	0.05	1792	515	107	20	NA
HRGM_Genome_0842	GUT_GENOME046831	d__Bacteria;p__Actinobacteriota;c__Coriobacteriia;o__Coriobacteriales;f__Coriobacteriaceae;g__Collinsella;s__	1	Asia	China	EBI	MAG	NA	MQ	61.29	0	143245	947873	0.01	0	0	0	13	NA
HRGM_Genome_0843	GUT_GENOME047344	d__Bacteria;p__Actinobacteriota;c__Coriobacteriia;o__Coriobacteriales;f__Coriobacteriaceae;g__Collinsella;s__	1	Asia	China	EBI	MAG	Direct	MQ	85.72	2.42	9637	1843164	0.19	0	1501	106	17	NA
HRGM_Genome_0844	GUT_GENOME047932	d__Bacteria;p__Actinobacteriota;c__Coriobacteriia;o__Coriobacteriales;f__Coriobacteriaceae;g__Collinsella;s__	1	Europe	Germany	EBI	MAG	NA	MQ	73.49	4.11	4904	1650668	0.83	0	0	0	17	NA
HRGM_Genome_0845	GUT_GENOME048115	d__Bacteria;p__Actinobacteriota;c__Coriobacteriia;o__Coriobacteriales;f__Coriobacteriaceae;g__Collinsella;s__	2	Europe	Germany	EBI	MAG	NA	NC	98.19	3.09	15856	2104086	0.33	0	0	0	20	NA
HRGM_Genome_0846	GUT_GENOME048959	d__Bacteria;p__Actinobacteriota;c__Coriobacteriia;o__Coriobacteriales;f__Coriobacteriaceae;g__Collinsella;s__	2	Europe	Germany	EBI	MAG	Direct	NC	94.42	2.22	10588	1957495	0.7	0	515	0	20	NA
HRGM_Genome_0847	GUT_GENOME049620	d__Bacteria;p__Actinobacteriota;c__Coriobacteriia;o__Coriobacteriales;f__Coriobacteriaceae;g__Collinsella;s__Collinsella aerofaciens_F	1	Europe	United Kingdom	EBI	MAG	NA	MQ	72.58	0	81569	1127007	0.02	0	0	0	17	NA
HRGM_Genome_0848	GUT_GENOME049730	d__Bacteria;p__Actinobacteriota;c__Coriobacteriia;o__Coriobacteriales;f__Coriobacteriaceae;g__Collinsella;s__	1	Asia	China	EBI	MAG	Direct	MQ	78.4	2.02	8026	1628537	1.44	0	1055	107	15	NA
HRGM_Genome_0849	GUT_GENOME049949	d__Bacteria;p__Actinobacteriota;c__Coriobacteriia;o__Coriobacteriales;f__Coriobacteriaceae;g__Collinsella;s__	1	Asia	China	EBI	MAG	NA	MQ	81.05	0.81	8827	1666180	0.33	0	0	0	16	NA
HRGM_Genome_0850	GUT_GENOME053393	d__Bacteria;p__Actinobacteriota;c__Coriobacteriia;o__Coriobacteriales;f__Coriobacteriaceae;g__Collinsella;s__	1	Europe	Spain	EBI	MAG	Direct	MQ	64.14	2.58	6076	1478705	0.92	1739	1055	107	15	NA
HRGM_Genome_0851	GUT_GENOME058365	d__Bacteria;p__Actinobacteriota;c__Coriobacteriia;o__Coriobacteriales;f__Coriobacteriaceae;g__Collinsella;s__	29	Europe;North America	Spain;Denmark;Netherlands;Sweden;France;United States	CIBIO;HGM;EBI	MAG	Direct	HQ	95.88	0	15346	1969889	0.12	2961	1372	107	20	39.352
HRGM_Genome_0852	GUT_GENOME059153	d__Bacteria;p__Actinobacteriota;c__Coriobacteriia;o__Coriobacteriales;f__Coriobacteriaceae;g__Collinsella;s__	11	Europe;Asia	Sweden;Denmark;China	CIBIO;HGM;EBI	MAG	Direct	HQ	94.35	0	22959	1960459	0.03	2959	1072	106	20	7.39093
HRGM_Genome_0853	GUT_GENOME060023	d__Bacteria;p__Actinobacteriota;c__Coriobacteriia;o__Coriobacteriales;f__Coriobacteriaceae;g__Collinsella;s__	1	Europe	Denmark	EBI	MAG	Direct	NC	90.92	1.61	10436	1868237	0.4	0	770	0	19	NA
HRGM_Genome_0854	GUT_GENOME060258	d__Bacteria;p__Actinobacteriota;c__Coriobacteriia;o__Coriobacteriales;f__Coriobacteriaceae;g__Collinsella;s__	9	Europe	Sweden;Denmark	CIBIO;HGM;EBI	MAG	Indirect	NC	97.04	0	21150	1906572	0.01	0	0	0	20	NA
HRGM_Genome_0855	GUT_GENOME029840	d__Bacteria;p__Actinobacteriota;c__Coriobacteriia;o__Coriobacteriales;f__Coriobacteriaceae;g__Collinsella;s__Collinsella sp002232035	45	Asia	China	CIBIO;EBI	MAG	Direct	NC	96.99	0.12	19256	2086603	0.03	0	731	106	20	43.7519
HRGM_Genome_0856	GUT_GENOME062400	d__Bacteria;p__Actinobacteriota;c__Coriobacteriia;o__Coriobacteriales;f__Coriobacteriaceae;g__Collinsella;s__	9	Europe	Sweden;Denmark	CIBIO;HGM;EBI	MAG	NA	NC	100	0.81	50824	2084286	0.01	0	0	107	20	NA
HRGM_Genome_0857	GUT_GENOME062469	d__Bacteria;p__Actinobacteriota;c__Coriobacteriia;o__Coriobacteriales;f__Coriobacteriaceae;g__Collinsella;s__	1	Europe	Denmark	EBI	MAG	NA	NC	97.02	2.02	17407	1986576	0.17	2961	0	107	19	NA
HRGM_Genome_0858	GUT_GENOME064269	d__Bacteria;p__Actinobacteriota;c__Coriobacteriia;o__Coriobacteriales;f__Coriobacteriaceae;g__Collinsella;s__Collinsella aerofaciens_F	92	Europe;Asia;North America	Austria;Denmark;Netherlands;Italy;Sweden;France;United Kingdom;Kazakhstan;Germany;Spain;Finland;Israel;United States	CIBIO;EBI	MAG	Indirect	NC	100	0.81	62505	2120274	0.01	0	0	0	20	47.1212
HRGM_Genome_0859	GUT_GENOME064466	d__Bacteria;p__Actinobacteriota;c__Coriobacteriia;o__Coriobacteriales;f__Coriobacteriaceae;g__Collinsella;s__	2	Europe	Austria	HGM;EBI	MAG	Direct	NC	96.43	0.81	25584	2034771	0.02	2013	1502	0	20	NA
HRGM_Genome_0860	GUT_GENOME030016	d__Bacteria;p__Actinobacteriota;c__Coriobacteriia;o__Coriobacteriales;f__Coriobacteriaceae;g__Collinsella;s__Collinsella sp002232035	1	Asia	China	EBI	MAG	NA	NC	98.39	0.81	36051	2053989	0.01	0	0	80	20	NA
HRGM_Genome_0861	GUT_GENOME065576	d__Bacteria;p__Actinobacteriota;c__Coriobacteriia;o__Coriobacteriales;f__Coriobacteriaceae;g__Collinsella;s__	1	Europe	Austria	EBI	MAG	NA	MQ	64.66	1.08	6345	1616783	0.8	0	0	0	16	NA
HRGM_Genome_0862	GUT_GENOME164337	d__Bacteria;p__Actinobacteriota;c__Coriobacteriia;o__Coriobacteriales;f__Coriobacteriaceae;g__Collinsella;s__	10	North America	United States	HGM;EBI	MAG	Indirect	NC	100	0.81	57583	2116416	0.01	2098	0	107	20	4.21423
HRGM_Genome_0863	GUT_GENOME165031	d__Bacteria;p__Actinobacteriota;c__Coriobacteriia;o__Coriobacteriales;f__Coriobacteriaceae;g__Collinsella;s__	33	Asia;North America	Israel;United States	CIBIO;EBI	MAG	Indirect	NC	97.73	0.81	161953	2093657	0.01	0	0	0	20	2.40617
HRGM_Genome_0864	GUT_GENOME169923	d__Bacteria;p__Actinobacteriota;c__Coriobacteriia;o__Coriobacteriales;f__Coriobacteriaceae;g__Collinsella;s__	1	South America	Peru	EBI	MAG	NA	MQ	62.2	1.41	4103	1429834	0.92	0	0	0	10	NA
HRGM_Genome_0865	GUT_GENOME170612	d__Bacteria;p__Actinobacteriota;c__Coriobacteriia;o__Coriobacteriales;f__Coriobacteriaceae;g__Collinsella;s__	3	South America	Peru	HGM;EBI	MAG	NA	MQ	76.02	0.81	4795	1514881	0.68	0	0	0	15	NA
HRGM_Genome_0866	GUT_GENOME031710	d__Bacteria;p__Actinobacteriota;c__Coriobacteriia;o__Coriobacteriales;f__Coriobacteriaceae;g__Collinsella;s__	1	Asia	China	EBI	MAG	NA	MQ	87.56	1.61	17310	1972498	0.45	0	0	0	18	NA
HRGM_Genome_0867	GUT_GENOME027533	d__Bacteria;p__Actinobacteriota;c__Coriobacteriia;o__Coriobacteriales;f__Coriobacteriaceae;g__Collinsella;s__	1	Asia	Japan	EBI	MAG	NA	NC	97.58	0.81	117358	2207911	0	0	0	98	20	NA
HRGM_Genome_0868	GUT_GENOME171593	d__Bacteria;p__Actinobacteriota;c__Coriobacteriia;o__Coriobacteriales;f__Coriobacteriaceae;g__Collinsella;s__	2	Asia	Singapore	EBI	MAG	NA	NC	90.86	3.76	12905	2038947	0.42	2961	0	106	20	NA
HRGM_Genome_0869	GUT_GENOME031806	d__Bacteria;p__Actinobacteriota;c__Coriobacteriia;o__Coriobacteriales;f__Coriobacteriaceae;g__Collinsella;s__	1	Asia	China	EBI	MAG	NA	NC	95.97	0.95	20645	2093052	0.92	0	0	0	19	NA
HRGM_Genome_0870	GUT_GENOME174301	d__Bacteria;p__Actinobacteriota;c__Coriobacteriia;o__Coriobacteriales;f__Coriobacteriaceae;g__Collinsella;s__	4	North America	United States	EBI	MAG	Indirect	NC	98.39	0.81	47649	2198622	0.18	0	0	0	20	NA
HRGM_Genome_0871	GUT_GENOME174855	d__Bacteria;p__Actinobacteriota;c__Coriobacteriia;o__Coriobacteriales;f__Coriobacteriaceae;g__Collinsella;s__	1	North America	United States	EBI	MAG	NA	MQ	83.66	3.34	23114	2000233	0.07	0	0	107	17	NA
HRGM_Genome_0872	GUT_GENOME174952	d__Bacteria;p__Actinobacteriota;c__Coriobacteriia;o__Coriobacteriales;f__Coriobacteriaceae;g__Collinsella;s__	1	North America	United States	EBI	MAG	NA	NC	93.71	2.02	14737	2017244	0.22	0	0	107	20	NA
HRGM_Genome_0873	GUT_GENOME175045	d__Bacteria;p__Actinobacteriota;c__Coriobacteriia;o__Coriobacteriales;f__Coriobacteriaceae;g__Collinsella;s__Collinsella aerofaciens_F	2	North America	United States	EBI	MAG	NA	NC	91.59	0	11088	1884856	0.2	0	0	0	20	NA
HRGM_Genome_0874	GUT_GENOME031916	d__Bacteria;p__Actinobacteriota;c__Coriobacteriia;o__Coriobacteriales;f__Coriobacteriaceae;g__Collinsella;s__	1	Asia	China	EBI	MAG	NA	NC	97.58	0.81	33358	2225766	0.17	0	0	0	20	NA
HRGM_Genome_0875	GUT_GENOME175069	d__Bacteria;p__Actinobacteriota;c__Coriobacteriia;o__Coriobacteriales;f__Coriobacteriaceae;g__Collinsella;s__	1	North America	United States	EBI	MAG	NA	NC	91.13	1.88	15112	2160344	0.37	0	0	0	20	NA
HRGM_Genome_0876	GUT_GENOME175097	d__Bacteria;p__Actinobacteriota;c__Coriobacteriia;o__Coriobacteriales;f__Coriobacteriaceae;g__Collinsella;s__	1	North America	United States	EBI	MAG	NA	NC	96.77	0.81	40437	2110577	0.06	0	0	0	20	NA
HRGM_Genome_0877	GUT_GENOME175115	d__Bacteria;p__Actinobacteriota;c__Coriobacteriia;o__Coriobacteriales;f__Coriobacteriaceae;g__Collinsella;s__	1	North America	United States	EBI	MAG	NA	MQ	87.58	0	18364	1935934	0.05	0	0	0	19	NA
HRGM_Genome_0878	GUT_GENOME175146	d__Bacteria;p__Actinobacteriota;c__Coriobacteriia;o__Coriobacteriales;f__Coriobacteriaceae;g__Collinsella;s__	1	North America	United States	EBI	MAG	NA	NC	90.51	0.15	7200	1874529	0.36	0	0	0	20	NA
HRGM_Genome_0879	GUT_GENOME175166	d__Bacteria;p__Actinobacteriota;c__Coriobacteriia;o__Coriobacteriales;f__Coriobacteriaceae;g__Collinsella;s__	1	North America	United States	EBI	MAG	NA	MQ	69.35	0.81	52339	1288484	0.02	0	0	0	14	NA
HRGM_Genome_0880	GUT_GENOME175216	d__Bacteria;p__Actinobacteriota;c__Coriobacteriia;o__Coriobacteriales;f__Coriobacteriaceae;g__Collinsella;s__	1	North America	United States	EBI	MAG	Direct	HQ	99.19	0.81	74134	2129355	0.01	2961	482	107	20	NA
HRGM_Genome_0881	GUT_GENOME175234	d__Bacteria;p__Actinobacteriota;c__Coriobacteriia;o__Coriobacteriales;f__Coriobacteriaceae;g__Collinsella;s__	1	North America	United States	EBI	MAG	NA	NC	99.19	0.81	64116	2249267	0.01	0	0	0	20	NA
HRGM_Genome_0882	GUT_GENOME175312	d__Bacteria;p__Actinobacteriota;c__Coriobacteriia;o__Coriobacteriales;f__Coriobacteriaceae;g__Collinsella;s__	1	North America	United States	EBI	MAG	NA	NC	95.97	0.81	27825	2128653	0.01	0	0	78	19	NA
HRGM_Genome_0883	GUT_GENOME032358	d__Bacteria;p__Actinobacteriota;c__Coriobacteriia;o__Coriobacteriales;f__Coriobacteriaceae;g__Collinsella;s__	1	Asia	China	EBI	MAG	NA	MQ	56.9	0	116755	802735	0.01	0	0	0	11	NA
HRGM_Genome_0884	GUT_GENOME175384	d__Bacteria;p__Actinobacteriota;c__Coriobacteriia;o__Coriobacteriales;f__Coriobacteriaceae;g__Collinsella;s__	1	North America	United States	EBI	MAG	Direct	HQ	94.35	3.23	10695	1986846	0.4	2960	1501	107	20	NA
HRGM_Genome_0885	GUT_GENOME175423	d__Bacteria;p__Actinobacteriota;c__Coriobacteriia;o__Coriobacteriales;f__Coriobacteriaceae;g__Collinsella;s__	2	North America	United States	EBI	MAG	NA	NC	93.95	0.81	53779	1813301	0.03	0	0	107	20	NA
HRGM_Genome_0886	GUT_GENOME175534	d__Bacteria;p__Actinobacteriota;c__Coriobacteriia;o__Coriobacteriales;f__Coriobacteriaceae;g__Collinsella;s__Collinsella aerofaciens_F	1	North America	United States	EBI	MAG	NA	MQ	78.2	0.81	8109	1570959	0.87	0	0	0	19	NA
HRGM_Genome_0887	GUT_GENOME175577	d__Bacteria;p__Actinobacteriota;c__Coriobacteriia;o__Coriobacteriales;f__Coriobacteriaceae;g__Collinsella;s__	1	North America	United States	EBI	MAG	NA	NC	90.4	1.69	15344	2046457	1.93	0	0	0	20	NA
HRGM_Genome_0888	GUT_GENOME175622	d__Bacteria;p__Actinobacteriota;c__Coriobacteriia;o__Coriobacteriales;f__Coriobacteriaceae;g__Collinsella;s__	1	North America	United States	EBI	MAG	NA	MQ	59.73	0	5131	1434744	0.49	0	0	0	12	NA
HRGM_Genome_0889	GUT_GENOME032415	d__Bacteria;p__Actinobacteriota;c__Coriobacteriia;o__Coriobacteriales;f__Coriobacteriaceae;g__Collinsella;s__	1	Asia	China	EBI	MAG	NA	NC	98.39	0.81	58109	2156276	0.02	0	0	106	19	NA
HRGM_Genome_0890	GUT_GENOME032561	d__Bacteria;p__Actinobacteriota;c__Coriobacteriia;o__Coriobacteriales;f__Coriobacteriaceae;g__Collinsella;s__	1	Asia	China	EBI	MAG	Direct	NC	100	0.81	96606	2225126	0.01	0	503	0	20	NA
HRGM_Genome_0891	GUT_GENOME179190	d__Bacteria;p__Actinobacteriota;c__Coriobacteriia;o__Coriobacteriales;f__Coriobacteriaceae;g__Collinsella;s__	1	North America	United States	EBI	MAG	NA	NC	100	0.81	71944	2147475	0.01	0	0	80	20	NA
HRGM_Genome_0892	GUT_GENOME179840	d__Bacteria;p__Actinobacteriota;c__Coriobacteriia;o__Coriobacteriales;f__Coriobacteriaceae;g__Collinsella;s__	1	North America	United States	EBI	MAG	NA	MQ	89.42	0.81	9852	1762513	0.34	0	0	80	18	NA
HRGM_Genome_0893	GUT_GENOME179909	d__Bacteria;p__Actinobacteriota;c__Coriobacteriia;o__Coriobacteriales;f__Coriobacteriaceae;g__Collinsella;s__	3	North America	United States	EBI	MAG	NA	NC	94.96	0.81	28978	1930338	0.1	0	0	107	18	NA
HRGM_Genome_0894	GUT_GENOME179927	d__Bacteria;p__Actinobacteriota;c__Coriobacteriia;o__Coriobacteriales;f__Coriobacteriaceae;g__Collinsella;s__	3	Europe;North America	France;United States	CIBIO;EBI	MAG	NA	NC	99.35	1.61	36980	2059693	0.15	0	0	0	19	NA
HRGM_Genome_0895	GUT_GENOME179941	d__Bacteria;p__Actinobacteriota;c__Coriobacteriia;o__Coriobacteriales;f__Coriobacteriaceae;g__Collinsella;s__	2	North America	United States	EBI	MAG	NA	NC	98.39	2.49	36082	2069327	0.1	0	0	107	20	NA
HRGM_Genome_0896	GUT_GENOME179954	d__Bacteria;p__Actinobacteriota;c__Coriobacteriia;o__Coriobacteriales;f__Coriobacteriaceae;g__Collinsella;s__Collinsella aerofaciens_F	3	North America	United States	EBI	MAG	Indirect	NC	100	0.81	88437	2270965	0	0	0	0	20	NA
HRGM_Genome_0897	GUT_GENOME032757	d__Bacteria;p__Actinobacteriota;c__Coriobacteriia;o__Coriobacteriales;f__Coriobacteriaceae;g__Collinsella;s__	1	Asia	China	EBI	MAG	Direct	NC	95.97	1.61	25965	2084829	0.15	0	1055	0	20	NA
HRGM_Genome_0898	GUT_GENOME027572	d__Bacteria;p__Actinobacteriota;c__Coriobacteriia;o__Coriobacteriales;f__Coriobacteriaceae;g__Collinsella;s__	2	Asia	Japan	EBI	MAG	NA	NC	99.19	1.61	75698	2100050	0.04	0	0	106	20	NA
HRGM_Genome_0899	GUT_GENOME180017	d__Bacteria;p__Actinobacteriota;c__Coriobacteriia;o__Coriobacteriales;f__Coriobacteriaceae;g__Collinsella;s__	1	North America	United States	EBI	MAG	NA	MQ	67.73	2.04	4442	1339630	1.04	0	0	0	12	NA
HRGM_Genome_0900	GUT_GENOME180088	d__Bacteria;p__Actinobacteriota;c__Coriobacteriia;o__Coriobacteriales;f__Coriobacteriaceae;g__Collinsella;s__	2	North America	United States	EBI	MAG	NA	NC	93.95	1.61	14662	1930887	0.36	0	0	0	18	NA
HRGM_Genome_0901	GUT_GENOME180310	d__Bacteria;p__Actinobacteriota;c__Coriobacteriia;o__Coriobacteriales;f__Coriobacteriaceae;g__Collinsella;s__	1	North America	United States	EBI	MAG	NA	MQ	75.67	1.97	6206	1628596	1.01	0	0	0	17	NA
HRGM_Genome_0902	GUT_GENOME180601	d__Bacteria;p__Actinobacteriota;c__Coriobacteriia;o__Coriobacteriales;f__Coriobacteriaceae;g__Collinsella;s__	2	North America	United States	EBI	MAG	NA	MQ	65.32	0.07	55000	1118229	0.01	0	0	0	16	NA
HRGM_Genome_0903	GUT_GENOME180992	d__Bacteria;p__Actinobacteriota;c__Coriobacteriia;o__Coriobacteriales;f__Coriobacteriaceae;g__Collinsella;s__	1	Asia	Mongolia	EBI	MAG	NA	MQ	79.6	2.69	5868	1552334	0.49	0	0	0	6	NA
HRGM_Genome_0904	GUT_GENOME181927	d__Bacteria;p__Actinobacteriota;c__Coriobacteriia;o__Coriobacteriales;f__Coriobacteriaceae;g__Collinsella;s__	13	Europe;Asia	Mongolia;Finland;Estonia;Russia	CIBIO;EBI	MAG	Indirect	NC	100	0.81	92214	2179007	0.01	0	0	0	20	36.278
HRGM_Genome_0905	GUT_GENOME183261	d__Bacteria;p__Actinobacteriota;c__Coriobacteriia;o__Coriobacteriales;f__Coriobacteriaceae;g__Collinsella;s__	4	Europe	Russia	CIBIO;HGM;EBI	MAG	Direct	HQ	90.73	0.81	9399	1843617	0.03	2960	1072	107	20	NA
HRGM_Genome_0906	GUT_GENOME185633	d__Bacteria;p__Actinobacteriota;c__Coriobacteriia;o__Coriobacteriales;f__Coriobacteriaceae;g__Collinsella;s__	17	North America	United States	EBI	MAG	Indirect	NC	97.58	0	46857	1946794	0	0	0	0	20	0.0140368
HRGM_Genome_0907	GUT_GENOME185774	d__Bacteria;p__Actinobacteriota;c__Coriobacteriia;o__Coriobacteriales;f__Coriobacteriaceae;g__Collinsella;s__	14	North America	United States	EBI	MAG	Indirect	NC	100	0.81	74694	2158735	0.01	0	0	106	20	0.0562409
HRGM_Genome_0908	GUT_GENOME187127	d__Bacteria;p__Actinobacteriota;c__Coriobacteriia;o__Coriobacteriales;f__Coriobacteriaceae;g__Collinsella;s__	13	North America	United States	EBI	MAG	Indirect	NC	99.19	0.81	98704	2138240	0.01	2961	0	107	20	0.0118244
HRGM_Genome_0909	GUT_GENOME187900	d__Bacteria;p__Actinobacteriota;c__Coriobacteriia;o__Coriobacteriales;f__Coriobacteriaceae;g__Collinsella;s__	3	Asia	China	CIBIO;EBI	MAG	Direct	HQ	98.39	0.81	32358	2107327	0.15	2960	1503	106	20	NA
HRGM_Genome_0910	GUT_GENOME188619	d__Bacteria;p__Actinobacteriota;c__Coriobacteriia;o__Coriobacteriales;f__Coriobacteriaceae;g__Collinsella;s__	2	North America	United States	EBI	MAG	Direct	NC	96.77	1.61	29431	2129771	0.1	0	767	107	19	NA
HRGM_Genome_0911	GUT_GENOME189179	d__Bacteria;p__Actinobacteriota;c__Coriobacteriia;o__Coriobacteriales;f__Coriobacteriaceae;g__Collinsella;s__	3	North America	United States	EBI	MAG	NA	NC	90.59	3.71	13994	1986738	0.25	0	0	0	20	NA
HRGM_Genome_0912	GUT_GENOME189446	d__Bacteria;p__Actinobacteriota;c__Coriobacteriia;o__Coriobacteriales;f__Coriobacteriaceae;g__Collinsella;s__	7	North America	United States	EBI	MAG	Direct	NC	99.19	0.81	47893	1990751	0.04	0	1055	0	20	NA
HRGM_Genome_0913	GUT_GENOME189954	d__Bacteria;p__Actinobacteriota;c__Coriobacteriia;o__Coriobacteriales;f__Coriobacteriaceae;g__Collinsella;s__	5	North America	United States	EBI	MAG	Direct	HQ	95.05	2.02	19630	2133642	0.28	1662	515	107	20	NA
HRGM_Genome_0914	GUT_GENOME033705	d__Bacteria;p__Actinobacteriota;c__Coriobacteriia;o__Coriobacteriales;f__Coriobacteriaceae;g__Collinsella;s__	1	Asia	China	EBI	MAG	NA	NC	94.35	0.81	159007	2115809	0.01	0	0	0	20	NA
HRGM_Genome_0915	GUT_GENOME190202	d__Bacteria;p__Actinobacteriota;c__Coriobacteriia;o__Coriobacteriales;f__Coriobacteriaceae;g__Collinsella;s__Collinsella aerofaciens_F	2	North America	United States	EBI	MAG	Direct	MQ	83.87	0.81	116141	2151937	0	2962	484	107	19	NA
HRGM_Genome_0916	GUT_GENOME033839	d__Bacteria;p__Actinobacteriota;c__Coriobacteriia;o__Coriobacteriales;f__Coriobacteriaceae;g__Collinsella;s__	1	Asia	China	EBI	MAG	NA	MQ	85.48	0.81	122711	1921914	0.01	0	0	0	20	NA
HRGM_Genome_0917	GUT_GENOME192690	d__Bacteria;p__Actinobacteriota;c__Coriobacteriia;o__Coriobacteriales;f__Coriobacteriaceae;g__Collinsella;s__	5	North America	United States	EBI	MAG	Indirect	NC	98.39	0.81	49127	2117444	0.01	0	0	0	20	NA
HRGM_Genome_0918	GUT_GENOME193885	d__Bacteria;p__Actinobacteriota;c__Coriobacteriia;o__Coriobacteriales;f__Coriobacteriaceae;g__Collinsella;s__	3	North America	United States	EBI	MAG	NA	MQ	86.28	0.81	10065	1700612	0.37	0	0	0	14	NA
HRGM_Genome_0919	GUT_GENOME194012	d__Bacteria;p__Actinobacteriota;c__Coriobacteriia;o__Coriobacteriales;f__Coriobacteriaceae;g__Collinsella;s__	13	North America	United States	EBI	MAG	Direct	NC	100	0.81	63356	2214898	0.02	0	1055	107	20	15.844
HRGM_Genome_0920	GUT_GENOME194232	d__Bacteria;p__Actinobacteriota;c__Coriobacteriia;o__Coriobacteriales;f__Coriobacteriaceae;g__Collinsella;s__	4	North America	United States	EBI	MAG	Indirect	NC	94.35	0.81	46757	2087458	0.02	0	0	0	20	NA
HRGM_Genome_0921	GUT_GENOME195439	d__Bacteria;p__Actinobacteriota;c__Coriobacteriia;o__Coriobacteriales;f__Coriobacteriaceae;g__Collinsella;s__	1	Asia	China	EBI	MAG	NA	MQ	67.97	0.88	5555	1433754	0.2	0	0	0	12	NA
HRGM_Genome_0922	GUT_GENOME027582	d__Bacteria;p__Actinobacteriota;c__Coriobacteriia;o__Coriobacteriales;f__Coriobacteriaceae;g__Collinsella;s__	2	Asia	Japan	EBI	MAG	Direct	HQ	100	1.61	361084	2217348	0	2958	1228	107	20	NA
HRGM_Genome_0923	GUT_GENOME195840	d__Bacteria;p__Actinobacteriota;c__Coriobacteriia;o__Coriobacteriales;f__Coriobacteriaceae;g__Collinsella;s__	1	Europe	Netherlands	EBI	MAG	NA	NC	98.39	1.73	16483	1986334	0.15	2961	0	107	20	NA
HRGM_Genome_0924	GUT_GENOME195910	d__Bacteria;p__Actinobacteriota;c__Coriobacteriia;o__Coriobacteriales;f__Coriobacteriaceae;g__Collinsella;s__	2	Europe	Netherlands	CIBIO;EBI	MAG	NA	NC	90.81	1.34	12554	1925820	0.06	0	0	107	20	NA
HRGM_Genome_0925	GUT_GENOME195950	d__Bacteria;p__Actinobacteriota;c__Coriobacteriia;o__Coriobacteriales;f__Coriobacteriaceae;g__Collinsella;s__	2	Europe	Netherlands	CIBIO;EBI	MAG	NA	MQ	87.63	0.99	9514	1838937	0.07	0	0	0	19	NA
HRGM_Genome_0926	GUT_GENOME196000	d__Bacteria;p__Actinobacteriota;c__Coriobacteriia;o__Coriobacteriales;f__Coriobacteriaceae;g__Collinsella;s__	1	Europe	Netherlands	EBI	MAG	NA	MQ	78.76	0	7315	1615471	0.25	0	0	0	15	NA
HRGM_Genome_0927	GUT_GENOME196068	d__Bacteria;p__Actinobacteriota;c__Coriobacteriia;o__Coriobacteriales;f__Coriobacteriaceae;g__Collinsella;s__	1	Europe	Netherlands	EBI	MAG	NA	MQ	86.53	2.09	6274	1954159	0.52	1859	0	107	19	NA
HRGM_Genome_0928	GUT_GENOME196097	d__Bacteria;p__Actinobacteriota;c__Coriobacteriia;o__Coriobacteriales;f__Coriobacteriaceae;g__Collinsella;s__	2	Europe	Netherlands	CIBIO;EBI	MAG	Direct	HQ	96.77	0.81	16606	1949426	0.27	2959	483	107	20	NA
HRGM_Genome_0929	GUT_GENOME196106	d__Bacteria;p__Actinobacteriota;c__Coriobacteriia;o__Coriobacteriales;f__Coriobacteriaceae;g__Collinsella;s__	2	Europe	Netherlands	CIBIO;EBI	MAG	NA	NC	91.62	1.88	14308	1908924	0.03	0	0	107	18	NA
HRGM_Genome_0930	GUT_GENOME196193	d__Bacteria;p__Actinobacteriota;c__Coriobacteriia;o__Coriobacteriales;f__Coriobacteriaceae;g__Collinsella;s__	2	Europe	Netherlands	CIBIO;EBI	MAG	NA	NC	93.3	0.81	13088	1901577	0.02	0	0	0	19	NA
HRGM_Genome_0931	GUT_GENOME196256	d__Bacteria;p__Actinobacteriota;c__Coriobacteriia;o__Coriobacteriales;f__Coriobacteriaceae;g__Collinsella;s__	2	Europe	Netherlands	CIBIO;EBI	MAG	NA	NC	97.24	0.92	31763	1968174	0.02	0	0	0	20	NA
HRGM_Genome_0932	GUT_GENOME196449	d__Bacteria;p__Actinobacteriota;c__Coriobacteriia;o__Coriobacteriales;f__Coriobacteriaceae;g__Collinsella;s__	2	Europe	Netherlands	CIBIO;EBI	MAG	Direct	NC	91.28	1.69	13653	1922254	0.04	2024	1501	0	20	NA
HRGM_Genome_0933	GUT_GENOME196479	d__Bacteria;p__Actinobacteriota;c__Coriobacteriia;o__Coriobacteriales;f__Coriobacteriaceae;g__Collinsella;s__	1	Europe	Netherlands	EBI	MAG	NA	MQ	82.06	3.23	9350	1922704	0.32	0	0	0	15	NA
HRGM_Genome_0934	GUT_GENOME196501	d__Bacteria;p__Actinobacteriota;c__Coriobacteriia;o__Coriobacteriales;f__Coriobacteriaceae;g__Collinsella;s__	2	Europe	Netherlands	CIBIO;EBI	MAG	NA	NC	98.04	0.81	32539	2062654	0.15	2960	0	107	20	NA
HRGM_Genome_0935	GUT_GENOME196563	d__Bacteria;p__Actinobacteriota;c__Coriobacteriia;o__Coriobacteriales;f__Coriobacteriaceae;g__Collinsella;s__	2	Europe	Netherlands	EBI	MAG	Direct	HQ	100	0.81	68390	2005890	0.01	2964	483	107	20	NA
HRGM_Genome_0936	GUT_GENOME196669	d__Bacteria;p__Actinobacteriota;c__Coriobacteriia;o__Coriobacteriales;f__Coriobacteriaceae;g__Collinsella;s__Collinsella aerofaciens_F	3	Europe	Netherlands;Germany	CIBIO;EBI	MAG	NA	MQ	81.45	1.61	129807	1762889	0.01	0	0	0	20	NA
HRGM_Genome_0937	GUT_GENOME196774	d__Bacteria;p__Actinobacteriota;c__Coriobacteriia;o__Coriobacteriales;f__Coriobacteriaceae;g__Collinsella;s__	1	Europe	Netherlands	EBI	MAG	NA	MQ	63.93	1.61	6395	1331647	0.12	0	0	107	11	NA
HRGM_Genome_0938	GUT_GENOME196799	d__Bacteria;p__Actinobacteriota;c__Coriobacteriia;o__Coriobacteriales;f__Coriobacteriaceae;g__Collinsella;s__	3	Europe	Netherlands	CIBIO;EBI	MAG	NA	NC	95.97	0.81	43703	2078819	0.12	0	0	107	20	NA
HRGM_Genome_0939	GUT_GENOME196923	d__Bacteria;p__Actinobacteriota;c__Coriobacteriia;o__Coriobacteriales;f__Coriobacteriaceae;g__Collinsella;s__	1	Europe	Netherlands	EBI	MAG	NA	NC	95.76	2.55	12861	1948094	0.03	0	0	0	19	NA
HRGM_Genome_0940	GUT_GENOME196940	d__Bacteria;p__Actinobacteriota;c__Coriobacteriia;o__Coriobacteriales;f__Coriobacteriaceae;g__Collinsella;s__	4	Europe	Spain;Netherlands;United Kingdom	CIBIO;HGM;EBI	MAG	NA	NC	100	0.81	54349	2082758	0.08	0	0	0	20	NA
HRGM_Genome_0941	GUT_GENOME197012	d__Bacteria;p__Actinobacteriota;c__Coriobacteriia;o__Coriobacteriales;f__Coriobacteriaceae;g__Collinsella;s__	1	Europe	Netherlands	EBI	MAG	NA	MQ	87.3	2.58	8003	1808130	0.11	0	0	0	20	NA
HRGM_Genome_0942	GUT_GENOME197156	d__Bacteria;p__Actinobacteriota;c__Coriobacteriia;o__Coriobacteriales;f__Coriobacteriaceae;g__Collinsella;s__	8	Europe	Sweden;Spain;Netherlands	CIBIO;HGM;EBI	MAG	Direct	NC	100	0.81	40938	2021430	0.02	0	516	0	19	NA
HRGM_Genome_0943	GUT_GENOME197266	d__Bacteria;p__Actinobacteriota;c__Coriobacteriia;o__Coriobacteriales;f__Coriobacteriaceae;g__Collinsella;s__	1	Europe	Netherlands	EBI	MAG	NA	MQ	79.67	2.02	8267	1702678	0.18	0	0	0	20	NA
HRGM_Genome_0944	GUT_GENOME197471	d__Bacteria;p__Actinobacteriota;c__Coriobacteriia;o__Coriobacteriales;f__Coriobacteriaceae;g__Collinsella;s__	1	Europe	Netherlands	EBI	MAG	NA	MQ	74.81	2.69	6523	1803518	0.38	1535	0	107	19	NA
HRGM_Genome_0945	GUT_GENOME197557	d__Bacteria;p__Actinobacteriota;c__Coriobacteriia;o__Coriobacteriales;f__Coriobacteriaceae;g__Collinsella;s__	1	Europe	Netherlands	EBI	MAG	NA	MQ	67.87	3.45	4110	1513883	0.57	0	0	107	11	NA
HRGM_Genome_0946	GUT_GENOME197648	d__Bacteria;p__Actinobacteriota;c__Coriobacteriia;o__Coriobacteriales;f__Coriobacteriaceae;g__Collinsella;s__	2	Europe	Netherlands	CIBIO;EBI	MAG	NA	NC	97.58	0.81	32953	2082654	0.16	0	0	0	19	NA
HRGM_Genome_0947	GUT_GENOME197867	d__Bacteria;p__Actinobacteriota;c__Coriobacteriia;o__Coriobacteriales;f__Coriobacteriaceae;g__Collinsella;s__	3	Europe	Netherlands	CIBIO;EBI	MAG	NA	NC	100	0.81	87823	2163327	0.01	0	0	0	20	NA
HRGM_Genome_0948	GUT_GENOME197982	d__Bacteria;p__Actinobacteriota;c__Coriobacteriia;o__Coriobacteriales;f__Coriobacteriaceae;g__Collinsella;s__	2	Europe	Netherlands	EBI	MAG	Direct	NC	95.97	0.81	52819	2102969	0.02	0	1377	0	20	NA
HRGM_Genome_0949	GUT_GENOME199014	d__Bacteria;p__Actinobacteriota;c__Coriobacteriia;o__Coriobacteriales;f__Coriobacteriaceae;g__Collinsella;s__	2	North America	United States	CIBIO;EBI	MAG	NA	MQ	69.37	1.08	4933	1395423	0.17	0	0	0	16	NA
HRGM_Genome_0950	GUT_GENOME199111	d__Bacteria;p__Actinobacteriota;c__Coriobacteriia;o__Coriobacteriales;f__Coriobacteriaceae;g__Collinsella;s__	2	North America	United States	CIBIO;EBI	MAG	NA	NC	93.03	2.69	11540	2143370	0.42	0	0	106	20	NA
HRGM_Genome_0951	GUT_GENOME199255	d__Bacteria;p__Actinobacteriota;c__Coriobacteriia;o__Coriobacteriales;f__Coriobacteriaceae;g__Collinsella;s__	14	Europe;Asia;North America	Spain;Netherlands;Sweden;Israel;France;United States;Germany	CIBIO;HGM;EBI	MAG	Indirect	NC	100	1.08	60187	2086362	0.02	0	0	0	19	41.8128
HRGM_Genome_0952	GUT_GENOME199315	d__Bacteria;p__Actinobacteriota;c__Coriobacteriia;o__Coriobacteriales;f__Coriobacteriaceae;g__Collinsella;s__	1	North America	United States	EBI	MAG	NA	MQ	72.07	1.81	6527	1773421	0.68	0	0	0	20	NA
HRGM_Genome_0953	GUT_GENOME200540	d__Bacteria;p__Actinobacteriota;c__Coriobacteriia;o__Coriobacteriales;f__Coriobacteriaceae;g__Collinsella;s__Collinsella sp002232035	3	Asia	China	CIBIO;EBI	MAG	Direct	HQ	91.13	0.4	15438	1983892	0.38	2960	1055	106	19	NA
HRGM_Genome_0954	GUT_GENOME201215	d__Bacteria;p__Actinobacteriota;c__Coriobacteriia;o__Coriobacteriales;f__Coriobacteriaceae;g__Collinsella;s__	27	Europe	Spain	EBI	MAG	Direct	NC	100	0.81	70706	2180143	0.05	0	916	107	20	0.169603
HRGM_Genome_0955	GUT_GENOME201873	d__Bacteria;p__Actinobacteriota;c__Coriobacteriia;o__Coriobacteriales;f__Coriobacteriaceae;g__Collinsella;s__	1	Europe	Spain	EBI	MAG	NA	MQ	88.26	2	9945	1999187	0.17	0	0	0	17	NA
HRGM_Genome_0956	GUT_GENOME201992	d__Bacteria;p__Actinobacteriota;c__Coriobacteriia;o__Coriobacteriales;f__Coriobacteriaceae;g__Collinsella;s__	3	Europe	Spain	EBI	MAG	Direct	NC	99.19	0.12	55225	2130759	0.23	0	525	107	20	NA
HRGM_Genome_0957	GUT_GENOME202124	d__Bacteria;p__Actinobacteriota;c__Coriobacteriia;o__Coriobacteriales;f__Coriobacteriaceae;g__Collinsella;s__	1	Europe	Spain	EBI	MAG	NA	MQ	68.46	1.61	5458	1507790	1	0	0	0	13	NA
HRGM_Genome_0958	GUT_GENOME202152	d__Bacteria;p__Actinobacteriota;c__Coriobacteriia;o__Coriobacteriales;f__Coriobacteriaceae;g__Collinsella;s__	2	Europe	Spain	EBI	MAG	NA	NC	97.14	2	16629	2038625	0.06	2959	0	107	20	NA
HRGM_Genome_0959	GUT_GENOME202428	d__Bacteria;p__Actinobacteriota;c__Coriobacteriia;o__Coriobacteriales;f__Coriobacteriaceae;g__Collinsella;s__	1	Europe	Spain	EBI	MAG	NA	MQ	59.75	0.88	4372	1455346	0.07	0	0	0	14	NA
HRGM_Genome_0960	GUT_GENOME202528	d__Bacteria;p__Actinobacteriota;c__Coriobacteriia;o__Coriobacteriales;f__Coriobacteriaceae;g__Collinsella;s__	6	Europe	Spain	EBI	MAG	Indirect	NC	99.19	0.81	92906	2092578	0.03	0	0	0	20	NA
HRGM_Genome_0961	GUT_GENOME205635	d__Bacteria;p__Actinobacteriota;c__Coriobacteriia;o__Coriobacteriales;f__Coriobacteriaceae;g__Collinsella;s__	5	Europe	Spain	EBI	MAG	Indirect	NC	96.57	1.08	31137	2128385	0.19	0	0	0	20	NA
HRGM_Genome_0962	GUT_GENOME205824	d__Bacteria;p__Actinobacteriota;c__Coriobacteriia;o__Coriobacteriales;f__Coriobacteriaceae;g__Collinsella;s__	2	Europe	Spain	EBI	MAG	Direct	MQ	88.68	0.4	16134	1946994	0.59	2961	618	107	20	NA
HRGM_Genome_0963	GUT_GENOME206546	d__Bacteria;p__Actinobacteriota;c__Coriobacteriia;o__Coriobacteriales;f__Coriobacteriaceae;g__Collinsella;s__	1	Europe	Spain	EBI	MAG	NA	NC	94.78	4.11	19581	2063650	0.5	0	0	0	18	NA
HRGM_Genome_0964	GUT_GENOME206604	d__Bacteria;p__Actinobacteriota;c__Coriobacteriia;o__Coriobacteriales;f__Coriobacteriaceae;g__Collinsella;s__	4	Europe	Spain	EBI	MAG	Direct	MQ	80.89	0	7592	1765164	0.26	2045	1501	0	16	NA
HRGM_Genome_0965	GUT_GENOME206946	d__Bacteria;p__Actinobacteriota;c__Coriobacteriia;o__Coriobacteriales;f__Coriobacteriaceae;g__Collinsella;s__	6	Europe	Spain	EBI	MAG	Indirect	NC	100	0.81	44059	2129463	0.03	2962	0	107	20	NA
HRGM_Genome_0966	GUT_GENOME207056	d__Bacteria;p__Actinobacteriota;c__Coriobacteriia;o__Coriobacteriales;f__Coriobacteriaceae;g__Collinsella;s__	1	Europe	Sweden	EBI	MAG	Direct	MQ	73.92	3.92	7963	1737101	0.08	2961	1055	107	18	NA
HRGM_Genome_0967	GUT_GENOME207104	d__Bacteria;p__Actinobacteriota;c__Coriobacteriia;o__Coriobacteriales;f__Coriobacteriaceae;g__Collinsella;s__	1	Europe	Sweden	EBI	MAG	NA	MQ	53.76	0	4028	1201956	0.49	0	0	107	15	NA
HRGM_Genome_0968	GUT_GENOME207461	d__Bacteria;p__Actinobacteriota;c__Coriobacteriia;o__Coriobacteriales;f__Coriobacteriaceae;g__Collinsella;s__	1	North America	United States	EBI	MAG	Direct	HQ	100	0.81	87934	2150145	0.01	2950	790	107	20	NA
HRGM_Genome_0969	GUT_GENOME035196	d__Bacteria;p__Actinobacteriota;c__Coriobacteriia;o__Coriobacteriales;f__Coriobacteriaceae;g__Collinsella;s__	1	Asia	China	EBI	MAG	NA	NC	92.28	2.62	28198	2075639	0.17	0	0	0	18	NA
HRGM_Genome_0970	GUT_GENOME035389	d__Bacteria;p__Actinobacteriota;c__Coriobacteriia;o__Coriobacteriales;f__Coriobacteriaceae;g__Collinsella;s__Collinsella sp002232035	3	Asia	China	EBI	MAG	Indirect	NC	99.19	1.61	104496	2287148	0.02	2959	0	107	20	NA
HRGM_Genome_0971	GUT_GENOME208855	d__Bacteria;p__Actinobacteriota;c__Coriobacteriia;o__Coriobacteriales;f__Coriobacteriaceae;g__Collinsella;s__	1	North America	United States	EBI	MAG	NA	MQ	73.32	3.3	6318	1687971	0.25	0	0	0	15	NA
HRGM_Genome_0972	GUT_GENOME208943	d__Bacteria;p__Actinobacteriota;c__Coriobacteriia;o__Coriobacteriales;f__Coriobacteriaceae;g__Collinsella;s__	1	North America	United States	EBI	MAG	NA	MQ	77.84	4.03	5649	1716642	0.38	0	0	0	15	NA
HRGM_Genome_0973	GUT_GENOME209822	d__Bacteria;p__Actinobacteriota;c__Coriobacteriia;o__Coriobacteriales;f__Coriobacteriaceae;g__Collinsella;s__	2	North America	United States	EBI	MAG	Indirect	MQ	69.1	1.21	4955	1362182	0.31	0	0	0	16	NA
HRGM_Genome_0974	GUT_GENOME210004	d__Bacteria;p__Actinobacteriota;c__Coriobacteriia;o__Coriobacteriales;f__Coriobacteriaceae;g__Collinsella;s__	1	North America	United States	EBI	MAG	NA	MQ	86.12	2.42	6932	1802658	0.11	0	0	0	15	NA
HRGM_Genome_0975	GUT_GENOME035519	d__Bacteria;p__Actinobacteriota;c__Coriobacteriia;o__Coriobacteriales;f__Coriobacteriaceae;g__Collinsella;s__Collinsella sp002232035	3	Asia	China	EBI	MAG	Indirect	NC	99.91	2.42	41764	2260107	0.16	0	0	106	20	NA
HRGM_Genome_0976	GUT_GENOME210502	d__Bacteria;p__Actinobacteriota;c__Coriobacteriia;o__Coriobacteriales;f__Coriobacteriaceae;g__Collinsella;s__Collinsella aerofaciens_F	2	North America	United States	EBI	MAG	Indirect	NC	100	0.81	28825	2006763	0.03	0	0	0	20	NA
HRGM_Genome_0977	GUT_GENOME210610	d__Bacteria;p__Actinobacteriota;c__Coriobacteriia;o__Coriobacteriales;f__Coriobacteriaceae;g__Collinsella;s__	2	North America	United States	EBI	MAG	Direct	HQ	100	1.08	34800	2220706	0.02	2961	483	107	20	NA
HRGM_Genome_0978	GUT_GENOME210626	d__Bacteria;p__Actinobacteriota;c__Coriobacteriia;o__Coriobacteriales;f__Coriobacteriaceae;g__Collinsella;s__	1	North America	United States	EBI	MAG	NA	MQ	65.21	1.4	4380	1234261	0.03	0	0	0	16	NA
HRGM_Genome_0979	GUT_GENOME211688	d__Bacteria;p__Actinobacteriota;c__Coriobacteriia;o__Coriobacteriales;f__Coriobacteriaceae;g__Collinsella;s__	1	North America	United States	EBI	MAG	Direct	HQ	92.16	0	21379	2090657	0.02	2960	516	107	19	NA
HRGM_Genome_0980	GUT_GENOME211769	d__Bacteria;p__Actinobacteriota;c__Coriobacteriia;o__Coriobacteriales;f__Coriobacteriaceae;g__Collinsella;s__	1	North America	United States	EBI	MAG	NA	NC	94.09	0.92	6390	1895587	0.41	0	0	106	17	NA
HRGM_Genome_0981	GUT_GENOME211792	d__Bacteria;p__Actinobacteriota;c__Coriobacteriia;o__Coriobacteriales;f__Coriobacteriaceae;g__Collinsella;s__	1	North America	United States	EBI	MAG	NA	NC	100	0.81	40433	2113240	0	2961	0	107	20	NA
HRGM_Genome_0982	GUT_GENOME035750	d__Bacteria;p__Actinobacteriota;c__Coriobacteriia;o__Coriobacteriales;f__Coriobacteriaceae;g__Collinsella;s__Collinsella sp002232035	42	Asia	China	CIBIO;HGM;EBI	MAG	Indirect	NC	99.19	0.81	88905	2218408	0	0	0	0	19	45.2692
HRGM_Genome_0983	GUT_GENOME212497	d__Bacteria;p__Actinobacteriota;c__Coriobacteriia;o__Coriobacteriales;f__Coriobacteriaceae;g__Collinsella;s__	1	North America	United States	EBI	MAG	NA	NC	92.34	1.08	14177	1896416	0.27	0	0	0	20	NA
HRGM_Genome_0984	GUT_GENOME035792	d__Bacteria;p__Actinobacteriota;c__Coriobacteriia;o__Coriobacteriales;f__Coriobacteriaceae;g__Collinsella;s__Collinsella sp002232035	2	Asia	China	EBI	MAG	Direct	HQ	99.19	0.81	110825	2326911	0.01	1801	770	106	20	NA
HRGM_Genome_0985	GUT_GENOME035907	d__Bacteria;p__Actinobacteriota;c__Coriobacteriia;o__Coriobacteriales;f__Coriobacteriaceae;g__Collinsella;s__Collinsella sp002232035	1	Asia	China	EBI	MAG	NA	NC	96.45	4.23	32815	2188673	0.41	0	0	105	20	NA
HRGM_Genome_0986	GUT_GENOME037249	d__Bacteria;p__Actinobacteriota;c__Coriobacteriia;o__Coriobacteriales;f__Coriobacteriaceae;g__Collinsella;s__	2	Asia	China	EBI	MAG	NA	NC	100	1.61	87038	2267424	0.04	2960	0	106	20	NA
HRGM_Genome_0987	GUT_GENOME037311	d__Bacteria;p__Actinobacteriota;c__Coriobacteriia;o__Coriobacteriales;f__Coriobacteriaceae;g__Collinsella;s__	3	Asia	China	EBI	MAG	NA	NC	99.19	0.81	77604	2190850	0.09	0	0	106	20	NA
HRGM_Genome_0988	GUT_GENOME037885	d__Bacteria;p__Actinobacteriota;c__Coriobacteriia;o__Coriobacteriales;f__Coriobacteriaceae;g__Collinsella;s__	2	Asia	China	EBI	MAG	NA	NC	100	0.81	71799	2256268	0.01	2959	0	106	20	NA
HRGM_Genome_0989	GUT_GENOME037977	d__Bacteria;p__Actinobacteriota;c__Coriobacteriia;o__Coriobacteriales;f__Coriobacteriaceae;g__Collinsella;s__	1	Asia	China	EBI	MAG	NA	NC	99.19	1.28	35055	2096757	0.22	2410	0	106	18	NA
HRGM_Genome_0990	GUT_GENOME038182	d__Bacteria;p__Actinobacteriota;c__Coriobacteriia;o__Coriobacteriales;f__Coriobacteriaceae;g__Collinsella;s__	2	Asia	China	EBI	MAG	NA	NC	98.66	0.81	87895	2197901	0.04	2958	0	106	20	NA
HRGM_Genome_0991	GUT_GENOME038356	d__Bacteria;p__Actinobacteriota;c__Coriobacteriia;o__Coriobacteriales;f__Coriobacteriaceae;g__Collinsella;s__Collinsella sp002232035	1	Asia	China	EBI	MAG	NA	NC	100	1.61	102401	2326547	0.12	2958	0	106	20	NA
HRGM_Genome_0992	GUT_GENOME039656	d__Bacteria;p__Actinobacteriota;c__Coriobacteriia;o__Coriobacteriales;f__Coriobacteriaceae;g__Collinsella;s__	4	North America	United States	EBI	MAG	NA	MQ	75.61	1.69	5991	1614838	0.8	0	0	0	15	NA
HRGM_Genome_0993	GUT_GENOME000243	d__Bacteria;p__Actinobacteriota;c__Coriobacteriia;o__Coriobacteriales;f__Coriobacteriaceae;g__Collinsella;s__Collinsella aerofaciens_E	3	Europe	United Kingdom	PATRIC/IMG;HBC;EBI	MAG;Isolate	Direct	HQ	99.19	0.81	61305	2187920	NA	2959	1502	106	20	NA
HRGM_Genome_0994	GUT_GENOME083570	d__Bacteria;p__Actinobacteriota;c__Coriobacteriia;o__Coriobacteriales;f__Coriobacteriaceae;g__Collinsella;s__	1	Asia	China	HGM	MAG	NA	NC	95.97	0.81	48468	2149360	0.04	0	0	106	20	NA
HRGM_Genome_0995	GUT_GENOME083985	d__Bacteria;p__Actinobacteriota;c__Coriobacteriia;o__Coriobacteriales;f__Coriobacteriaceae;g__Collinsella;s__	1	Asia	China	HGM	MAG	NA	MQ	69.29	0.81	6087	1615884	2.5	0	0	0	17	NA
HRGM_Genome_0996	GUT_GENOME084084	d__Bacteria;p__Actinobacteriota;c__Coriobacteriia;o__Coriobacteriales;f__Coriobacteriaceae;g__Collinsella;s__	1	Asia	China	HGM	MAG	NA	MQ	85.62	3.3	7389	2122715	0.24	0	0	0	20	NA
HRGM_Genome_0997	GUT_GENOME084181	d__Bacteria;p__Actinobacteriota;c__Coriobacteriia;o__Coriobacteriales;f__Coriobacteriaceae;g__Collinsella;s__	1	Asia	China	HGM	MAG	NA	NC	92.74	1.61	31912	2024069	0.15	0	0	0	20	NA
HRGM_Genome_0998	GUT_GENOME084234	d__Bacteria;p__Actinobacteriota;c__Coriobacteriia;o__Coriobacteriales;f__Coriobacteriaceae;g__Collinsella;s__	1	Asia	China	HGM	MAG	NA	MQ	89.52	1.84	11493	1940597	0.23	0	0	0	20	NA
HRGM_Genome_0999	GUT_GENOME084378	d__Bacteria;p__Actinobacteriota;c__Coriobacteriia;o__Coriobacteriales;f__Coriobacteriaceae;g__Collinsella;s__	1	Asia	China	HGM	MAG	NA	NC	95.16	0.81	55465	2064336	0.01	0	0	0	20	NA
HRGM_Genome_1000	GUT_GENOME084630	d__Bacteria;p__Actinobacteriota;c__Coriobacteriia;o__Coriobacteriales;f__Coriobacteriaceae;g__Collinsella;s__	1	Asia	China	HGM	MAG	NA	NC	91.13	0.81	134498	2166498	0.02	0	0	107	20	NA
HRGM_Genome_1001	GUT_GENOME084693	d__Bacteria;p__Actinobacteriota;c__Coriobacteriia;o__Coriobacteriales;f__Coriobacteriaceae;g__Collinsella;s__	1	Asia	China	HGM	MAG	NA	NC	90.32	1.08	19464	2009504	0.67	0	0	0	19	NA
HRGM_Genome_1002	GUT_GENOME084946	d__Bacteria;p__Actinobacteriota;c__Coriobacteriia;o__Coriobacteriales;f__Coriobacteriaceae;g__Collinsella;s__	3	Asia	China	HGM	MAG	NA	MQ	89.52	0.81	77410	1967661	0.01	0	0	0	20	NA
HRGM_Genome_1003	GUT_GENOME085056	d__Bacteria;p__Actinobacteriota;c__Coriobacteriia;o__Coriobacteriales;f__Coriobacteriaceae;g__Collinsella;s__Collinsella sp002232035	1	Asia	China	HGM	MAG	Direct	HQ	92.74	0.81	40003	2080195	0.03	2959	1522	106	20	NA
HRGM_Genome_1004	GUT_GENOME085076	d__Bacteria;p__Actinobacteriota;c__Coriobacteriia;o__Coriobacteriales;f__Coriobacteriaceae;g__Collinsella;s__	1	Asia	China	HGM	MAG	NA	NC	94.35	1.61	50486	2015191	0.08	0	0	0	20	NA
HRGM_Genome_1005	GUT_GENOME085247	d__Bacteria;p__Actinobacteriota;c__Coriobacteriia;o__Coriobacteriales;f__Coriobacteriaceae;g__Collinsella;s__	1	Asia	China	HGM	MAG	NA	MQ	85.48	0.92	15403	1954271	0.21	0	0	0	19	NA
HRGM_Genome_1006	GUT_GENOME085403	d__Bacteria;p__Actinobacteriota;c__Coriobacteriia;o__Coriobacteriales;f__Coriobacteriaceae;g__Collinsella;s__	2	Asia	China	HGM	MAG	NA	MQ	81.47	1.69	3309	1873531	2.66	0	0	0	18	NA
HRGM_Genome_1007	GUT_GENOME086641	d__Bacteria;p__Actinobacteriota;c__Coriobacteriia;o__Coriobacteriales;f__Coriobacteriaceae;g__Collinsella;s__	1	Asia	China	HGM	MAG	NA	MQ	88.71	0.81	25432	1896149	0.02	0	0	108	20	NA
HRGM_Genome_1008	GUT_GENOME086831	d__Bacteria;p__Actinobacteriota;c__Coriobacteriia;o__Coriobacteriales;f__Coriobacteriaceae;g__Collinsella;s__Collinsella sp002232035	32	Europe;Oceania;Asia	Spain;Denmark;China;Sweden;Fiji	CIBIO;HGM;EBI	MAG	Indirect	NC	98.39	0.81	37178	2046686	0.01	0	0	0	20	43.1228
HRGM_Genome_1009	GUT_GENOME087542	d__Bacteria;p__Actinobacteriota;c__Coriobacteriia;o__Coriobacteriales;f__Coriobacteriaceae;g__Collinsella;s__	10	Europe	Austria;Denmark;Estonia;Finland	CIBIO;HGM;EBI	MAG	Indirect	NC	99.19	0.81	77992	2212762	0	2571	0	0	20	34.9115
HRGM_Genome_1010	GUT_GENOME088178	d__Bacteria;p__Actinobacteriota;c__Coriobacteriia;o__Coriobacteriales;f__Coriobacteriaceae;g__Collinsella;s__	2	Europe	Austria	HGM;EBI	MAG	NA	NC	96.77	0.81	41829	2008323	0	0	0	0	20	NA
HRGM_Genome_1011	GUT_GENOME088921	d__Bacteria;p__Actinobacteriota;c__Coriobacteriia;o__Coriobacteriales;f__Coriobacteriaceae;g__Collinsella;s__	6	Europe	Austria;Netherlands	CIBIO;HGM	MAG	NA	NC	99.19	0.81	36436	1950666	NA	0	0	0	20	NA
HRGM_Genome_1012	GUT_GENOME089665	d__Bacteria;p__Actinobacteriota;c__Coriobacteriia;o__Coriobacteriales;f__Coriobacteriaceae;g__Collinsella;s__	1	Europe	Austria	HGM	MAG	NA	NC	98.39	0	46692	2216826	NA	0	0	0	20	NA
HRGM_Genome_1013	GUT_GENOME090571	d__Bacteria;p__Actinobacteriota;c__Coriobacteriia;o__Coriobacteriales;f__Coriobacteriaceae;g__Collinsella;s__	1	Europe	Austria	HGM	MAG	NA	NC	95.97	1.08	54762	1990943	0	0	0	0	20	NA
HRGM_Genome_1014	GUT_GENOME213260	d__Bacteria;p__Actinobacteriota;c__Coriobacteriia;o__Coriobacteriales;f__Coriobacteriaceae;g__Collinsella;s__	1	North America	United States	HGM	MAG	NA	MQ	72.17	2.93	2936	1829217	NA	0	0	0	20	NA
HRGM_Genome_1015	GUT_GENOME213415	d__Bacteria;p__Actinobacteriota;c__Coriobacteriia;o__Coriobacteriales;f__Coriobacteriaceae;g__Collinsella;s__	1	North America	United States	HGM	MAG	NA	NC	96.77	0.81	40563	2053088	NA	0	0	0	20	NA
HRGM_Genome_1016	GUT_GENOME213516	d__Bacteria;p__Actinobacteriota;c__Coriobacteriia;o__Coriobacteriales;f__Coriobacteriaceae;g__Collinsella;s__	2	North America	United States	CIBIO;HGM	MAG	NA	NC	94.35	0	12718	2019280	0.12	0	0	0	19	NA
HRGM_Genome_1017	GUT_GENOME215200	d__Bacteria;p__Actinobacteriota;c__Coriobacteriia;o__Coriobacteriales;f__Coriobacteriaceae;g__Collinsella;s__	1	North America	United States	HGM	MAG	NA	NC	97.58	0.81	30118	2174245	NA	0	0	0	20	NA
HRGM_Genome_1018	GUT_GENOME215548	d__Bacteria;p__Actinobacteriota;c__Coriobacteriia;o__Coriobacteriales;f__Coriobacteriaceae;g__Collinsella;s__	2	North America	United States	CIBIO;HGM	MAG	NA	MQ	84.68	1.61	14058	1966664	NA	0	0	0	20	NA
HRGM_Genome_1019	GUT_GENOME215615	d__Bacteria;p__Actinobacteriota;c__Coriobacteriia;o__Coriobacteriales;f__Coriobacteriaceae;g__Collinsella;s__	1	North America	United States	HGM	MAG	Direct	MQ	73.66	1.61	8024	1760789	NA	0	1141	0	18	NA
HRGM_Genome_1020	GUT_GENOME215855	d__Bacteria;p__Actinobacteriota;c__Coriobacteriia;o__Coriobacteriales;f__Coriobacteriaceae;g__Collinsella;s__	3	North America	United States	CIBIO;HGM	MAG	NA	MQ	88.71	0.81	22907	2059867	0.25	0	0	0	20	NA
HRGM_Genome_1021	GUT_GENOME215898	d__Bacteria;p__Actinobacteriota;c__Coriobacteriia;o__Coriobacteriales;f__Coriobacteriaceae;g__Collinsella;s__	1	North America	United States	HGM	MAG	NA	NC	92.34	0.92	16609	2075844	NA	0	0	0	18	NA
HRGM_Genome_1022	GUT_GENOME217399	d__Bacteria;p__Actinobacteriota;c__Coriobacteriia;o__Coriobacteriales;f__Coriobacteriaceae;g__Collinsella;s__	2	North America	United States	HGM	MAG	Direct	MQ	85.93	1.61	13590	1884191	NA	2961	1501	107	18	NA
HRGM_Genome_1023	GUT_GENOME217915	d__Bacteria;p__Actinobacteriota;c__Coriobacteriia;o__Coriobacteriales;f__Coriobacteriaceae;g__Collinsella;s__	1	North America	United States	HGM	MAG	NA	MQ	77.3	2.28	7568	1586321	1.26	0	0	0	20	NA
HRGM_Genome_1024	GUT_GENOME218039	d__Bacteria;p__Actinobacteriota;c__Coriobacteriia;o__Coriobacteriales;f__Coriobacteriaceae;g__Collinsella;s__	1	South America	Peru	HGM	MAG	NA	NC	95.05	4.84	20072	2233075	0.16	0	0	107	20	NA
HRGM_Genome_1025	GUT_GENOME218153	d__Bacteria;p__Actinobacteriota;c__Coriobacteriia;o__Coriobacteriales;f__Coriobacteriaceae;g__Collinsella;s__	11	South America	Peru	HGM	MAG	Indirect	NC	95.16	0.81	81142	2060735	0.01	0	0	107	20	31.3152
HRGM_Genome_1026	GUT_GENOME218496	d__Bacteria;p__Actinobacteriota;c__Coriobacteriia;o__Coriobacteriales;f__Coriobacteriaceae;g__Collinsella;s__	17	Europe;South America;Asia;North America	Mongolia;France;United Kingdom;Peru;El Salvador;Canada;China;Israel;United States	CIBIO;HGM;EBI	MAG	Direct	HQ	100	0.81	90695	2452306	0	2960	1501	103	20	25.4903
HRGM_Genome_1027	GUT_GENOME218730	d__Bacteria;p__Actinobacteriota;c__Coriobacteriia;o__Coriobacteriales;f__Coriobacteriaceae;g__Collinsella;s__	1	South America	Peru	HGM	MAG	Direct	HQ	96.77	1.61	62422	2117693	0.01	2960	1501	107	20	NA
HRGM_Genome_1028	GUT_GENOME218782	d__Bacteria;p__Actinobacteriota;c__Coriobacteriia;o__Coriobacteriales;f__Coriobacteriaceae;g__Collinsella;s__	2	South America	Peru	HGM	MAG	Direct	HQ	94.35	1.61	90874	2118625	0	2960	1294	106	20	NA
HRGM_Genome_1029	GUT_GENOME218819	d__Bacteria;p__Actinobacteriota;c__Coriobacteriia;o__Coriobacteriales;f__Coriobacteriaceae;g__Collinsella;s__	1	North America	United States	HGM	MAG	NA	NC	99.19	0.81	71624	2062133	NA	0	0	0	20	NA
HRGM_Genome_1030	GUT_GENOME219168	d__Bacteria;p__Actinobacteriota;c__Coriobacteriia;o__Coriobacteriales;f__Coriobacteriaceae;g__Collinsella;s__	1	North America	United States	HGM	MAG	NA	MQ	84.58	3.79	2708	2589662	1.85	1528	0	0	20	NA
HRGM_Genome_1031	GUT_GENOME225044	d__Bacteria;p__Actinobacteriota;c__Coriobacteriia;o__Coriobacteriales;f__Coriobacteriaceae;g__Collinsella;s__	1	Europe	Estonia	HGM	MAG	NA	MQ	55.73	0.89	1820	1388393	0.22	0	0	85	18	NA
HRGM_Genome_1032	GUT_GENOME225805	d__Bacteria;p__Actinobacteriota;c__Coriobacteriia;o__Coriobacteriales;f__Coriobacteriaceae;g__Collinsella;s__	1	Africa	United Republic of Tanzania	HGM	MAG	NA	MQ	64.86	2.13	1786	1648873	0.59	1573	0	107	15	NA
HRGM_Genome_1033	GUT_GENOME225966	d__Bacteria;p__Actinobacteriota;c__Coriobacteriia;o__Coriobacteriales;f__Coriobacteriaceae;g__Collinsella;s__	2	North America	United States	HGM	MAG	NA	MQ	76.56	0.62	2971	1662291	NA	0	0	0	14	NA
HRGM_Genome_1034	GUT_GENOME066317	d__Bacteria;p__Actinobacteriota;c__Coriobacteriia;o__Coriobacteriales;f__Coriobacteriaceae;g__Collinsella;s__	2	Europe	Sweden	CIBIO;HGM	MAG	NA	NC	97.58	2.42	27967	1980681	0.04	0	0	0	19	NA
HRGM_Genome_1035	GUT_GENOME227574	d__Bacteria;p__Actinobacteriota;c__Coriobacteriia;o__Coriobacteriales;f__Coriobacteriaceae;g__Collinsella;s__	1	North America	United States	HGM	MAG	NA	NC	93.55	1.61	30247	2245388	0.38	0	0	0	20	NA
HRGM_Genome_1036	GUT_GENOME227600	d__Bacteria;p__Actinobacteriota;c__Coriobacteriia;o__Coriobacteriales;f__Coriobacteriaceae;g__Collinsella;s__	1	North America	United States	HGM	MAG	NA	MQ	79.72	2.25	10010	1956667	NA	2562	0	0	16	NA
HRGM_Genome_1037	GUT_GENOME227824	d__Bacteria;p__Actinobacteriota;c__Coriobacteriia;o__Coriobacteriales;f__Coriobacteriaceae;g__Collinsella;s__Collinsella sp002232035	1	Asia	China	HGM	MAG	NA	MQ	89.52	1.61	64835	1933109	0	872	0	106	20	NA
HRGM_Genome_1038	GUT_GENOME231309	d__Bacteria;p__Actinobacteriota;c__Coriobacteriia;o__Coriobacteriales;f__Coriobacteriaceae;g__Collinsella;s__	1	North America	United States	HGM	MAG	NA	MQ	87.97	1.21	24745	2070322	0.19	0	0	0	20	NA
HRGM_Genome_1039	GUT_GENOME232929	d__Bacteria;p__Actinobacteriota;c__Coriobacteriia;o__Coriobacteriales;f__Coriobacteriaceae;g__Collinsella;s__	87	Oceania	Fiji	CIBIO;HGM	MAG	Indirect	NC	100	0.81	177785	2258691	0.18	0	0	85	20	41.1687
HRGM_Genome_1040	GUT_GENOME234747	d__Bacteria;p__Actinobacteriota;c__Coriobacteriia;o__Coriobacteriales;f__Coriobacteriaceae;g__Collinsella;s__	1	Oceania	Fiji	HGM	MAG	NA	NC	94.84	2.42	103946	2286053	NA	0	0	106	20	NA
HRGM_Genome_1041	GUT_GENOME075185	d__Bacteria;p__Actinobacteriota;c__Coriobacteriia;o__Coriobacteriales;f__Coriobacteriaceae;g__Collinsella;s__	2	Europe	Spain	CIBIO;HGM	MAG	NA	NC	92.74	0.81	10876	1909854	0.13	0	0	0	18	NA
HRGM_Genome_1042	GUT_GENOME066568	d__Bacteria;p__Actinobacteriota;c__Coriobacteriia;o__Coriobacteriales;f__Coriobacteriaceae;g__Collinsella;s__	2	Europe	Sweden	CIBIO;HGM	MAG	NA	NC	95.3	1.08	25839	1892407	0.45	0	0	0	20	NA
HRGM_Genome_1043	GUT_GENOME238795	d__Bacteria;p__Actinobacteriota;c__Coriobacteriia;o__Coriobacteriales;f__Coriobacteriaceae;g__Collinsella;s__	3	North America	United States	CIBIO;HGM;EBI	MAG	Indirect	NC	92.78	0.88	4785	1938850	0.34	0	0	0	20	NA
HRGM_Genome_1044	GUT_GENOME079004	d__Bacteria;p__Actinobacteriota;c__Coriobacteriia;o__Coriobacteriales;f__Coriobacteriaceae;g__Collinsella;s__	3	Europe	Sweden;Denmark	CIBIO;HGM;EBI	MAG	Direct	MQ	83.9	2.25	5486	2045378	0.05	2960	1367	107	19	NA
HRGM_Genome_1045	GUT_GENOME079106	d__Bacteria;p__Actinobacteriota;c__Coriobacteriia;o__Coriobacteriales;f__Coriobacteriaceae;g__Collinsella;s__	4	Europe	Sweden;Denmark;Netherlands	CIBIO;HGM;EBI	MAG	NA	MQ	78.93	0.27	7573	1602673	0.17	0	0	0	20	NA
HRGM_Genome_1046	GUT_GENOME080486	d__Bacteria;p__Actinobacteriota;c__Coriobacteriia;o__Coriobacteriales;f__Coriobacteriaceae;g__Collinsella;s__Collinsella aerofaciens_F	6	Europe	Sweden;Denmark	CIBIO;HGM;EBI	MAG	NA	NC	99.19	0.81	53343	2058974	0	0	0	0	20	NA
HRGM_Genome_1047	GUT_GENOME081169	d__Bacteria;p__Actinobacteriota;c__Coriobacteriia;o__Coriobacteriales;f__Coriobacteriaceae;g__Collinsella;s__	2	Asia	China	HGM;EBI	MAG	NA	MQ	85.94	0.81	24045	1938481	0.02	0	0	0	20	NA
HRGM_Genome_1048	GUT_GENOME081368	d__Bacteria;p__Actinobacteriota;c__Coriobacteriia;o__Coriobacteriales;f__Coriobacteriaceae;g__Collinsella;s__	1	Asia	China	HGM	MAG	NA	NC	97.58	0.81	107616	2026346	0	0	0	0	20	NA
HRGM_Genome_1049	GUT_GENOME081696	d__Bacteria;p__Actinobacteriota;c__Coriobacteriia;o__Coriobacteriales;f__Coriobacteriaceae;g__Collinsella;s__	1	Asia	China	HGM	MAG	Direct	MQ	87.67	2.42	17653	1971180	0.22	2961	1501	107	20	NA
HRGM_Genome_1050	GUT_GENOME082101	d__Bacteria;p__Actinobacteriota;c__Coriobacteriia;o__Coriobacteriales;f__Coriobacteriaceae;g__Collinsella;s__	1	Asia	China	HGM	MAG	NA	MQ	85.48	0.81	81535	1919497	0.02	0	0	0	20	NA
HRGM_Genome_1051	GUT_GENOME082924	d__Bacteria;p__Actinobacteriota;c__Coriobacteriia;o__Coriobacteriales;f__Coriobacteriaceae;g__Collinsella;s__	2	Asia	China	HGM	MAG	NA	MQ	87.9	0.81	51818	2008094	0.01	0	0	107	20	NA
HRGM_Genome_1052	GUT_GENOME096458	d__Bacteria;p__Firmicutes_A;c__Clostridia;o__Clostridiales;f__Clostridiaceae;g__Clostridium_AA;s__Clostridium_AA polynesiense	1	NA	NA	NCBI	Isolate	Direct	HQ	98.39	2.35	36480	3560738	NA	2901	1507	111	20	NA
HRGM_Genome_1053	GUT_GENOME095981	d__Bacteria;p__Firmicutes;c__Bacilli;o__Lactobacillales;f__Streptococcaceae;g__Streptococcus;s__Streptococcus infantarius	70	South America;Africa;Oceania;NA;Asia;North America	South Korea;NA;Bangladesh;Kazakhstan;Madagascar;Fiji;El Salvador;Canada;China	NCBI;HGM;KIJ;CIBIO;EBI	MAG;Isolate	Direct	HQ	99.63	0	144901	1925187	NA	2895	1544	108	20	10.6431
HRGM_Genome_1054	GUT_GENOME096173	d__Bacteria;p__Firmicutes;c__Bacilli;o__Lactobacillales;f__Streptococcaceae;g__Streptococcus;s__Streptococcus equinus	2	Europe;NA	NA;Italy	CIBIO;NCBI	MAG;Isolate	Direct	HQ	100	0.47	1382815	1741734	NA	2894	1543	108	19	NA
HRGM_Genome_1055	KIJ_genome_1990	d__Bacteria;p__Firmicutes;c__Bacilli;o__Lactobacillales;f__Streptococcaceae;g__Streptococcus;s__Streptococcus gallolyticus	1	Asia	South Korea	KIJ	MAG	NA	NC	99.62	0.374	216553	2203494	0.00667907	0	0	0	19	NA
HRGM_Genome_1056	GUT_GENOME001519	d__Bacteria;p__Firmicutes;c__Bacilli;o__Lactobacillales;f__Streptococcaceae;g__Streptococcus;s__Streptococcus pasteurianus	133	Africa;Oceania;North America;Asia;Europe	Denmark;Italy;Sweden;Bangladesh;France;United Kingdom;Madagascar;Fiji;Spain;China;Japan;Israel;United States	HGM;KIJ;CIBIO;PATRIC/IMG;CGR;EBI	MAG;Isolate	Direct	HQ	100	0	499467	2159822	NA	2895	1544	108	20	7.11314
HRGM_Genome_1057	GUT_GENOME000432	d__Bacteria;p__Firmicutes;c__Bacilli;o__Lactobacillales;f__Streptococcaceae;g__Streptococcus;s__Streptococcus lutetiensis	178	South America;Africa;Oceania;North America;Asia;Europe	Austria;South Korea;Denmark;Netherlands;Bangladesh;France;Fiji;United Kingdom;Peru;Spain;Estonia;Israel;Sweden;Kazakhstan;Madagascar;El Salvador;China;Finland;Japan;United States	HGM;HBC;KIJ;CIBIO;PATRIC/IMG;CGR;EBI	MAG;Isolate	Direct	HQ	100	0	87267	1948071	NA	2637	1544	108	20	5.31822
HRGM_Genome_1058	GUT_GENOME230915	d__Bacteria;p__Firmicutes;c__Bacilli;o__Lactobacillales;f__Streptococcaceae;g__Streptococcus;s__Streptococcus sp002300045	4	Africa;Asia	China;Madagascar	CIBIO;HGM	MAG	Indirect	NC	98.5	0.75	40644	1593339	0	0	0	0	11	NA
HRGM_Genome_1059	GUT_GENOME096459	d__Bacteria;p__Actinobacteriota;c__Actinobacteria;o__Actinomycetales;f__Actinomycetaceae;g__Pauljensenia;s__Pauljensenia polynesiensis	1	NA	NA	NCBI	Isolate	Direct	HQ	96.32	3.71	13832	2878449	NA	3106	1548	101	20	NA
HRGM_Genome_1060	GUT_GENOME096462	d__Bacteria;p__Firmicutes;c__Bacilli;o__Bacillales;f__Bacillaceae_A;g__Bacillus_D;s__Bacillus_D sp000821085	1	NA	NA	NCBI	Isolate	Direct	HQ	97.22	2.27	4476411	4702581	NA	2933	1549	109	20	NA
HRGM_Genome_1061	GUT_GENOME096465	d__Bacteria;p__Firmicutes;c__Bacilli;o__Bacillales_A;f__Planococcaceae;g__Planomicrobium;s__Planomicrobium massiliensis	1	NA	NA	NCBI	Isolate	Direct	HQ	99.34	0	3357017	3357017	NA	2929	1549	109	20	NA
HRGM_Genome_1062	GUT_GENOME096466	d__Bacteria;p__Actinobacteriota;c__Actinobacteria;o__Propionibacteriales;f__Propionibacteriaceae;g__Tessaracoccus;s__Tessaracoccus massiliensis	1	NA	NA	NCBI	Isolate	Direct	HQ	98.25	0.52	717770	3211248	NA	3093	1515	110	20	NA
HRGM_Genome_1063	GUT_GENOME096467	d__Bacteria;p__Actinobacteriota;c__Actinobacteria;o__Propionibacteriales;f__Propionibacteriaceae;g__Nigerium;s__Nigerium massiliense	1	NA	NA	NCBI	Isolate	Direct	HQ	97.41	0.65	1557177	2934258	NA	3074	1515	110	20	NA
HRGM_Genome_1064	GUT_GENOME096468	d__Bacteria;p__Proteobacteria;c__Gammaproteobacteria;o__Pseudomonadales;f__Pseudomonadaceae;g__Pseudomonas_E;s__Pseudomonas_E massiliensis	1	NA	NA	NCBI	Isolate	Direct	HQ	98.3	0.79	1010626	4723534	NA	2884	1531	109	20	NA
HRGM_Genome_1065	GUT_GENOME096469	d__Bacteria;p__Actinobacteriota;c__Actinobacteria;o__Actinomycetales;f__Dermatophilaceae;g__Mobilicoccus;s__Mobilicoccus massiliensis	1	NA	NA	NCBI	Isolate	Direct	HQ	99.82	2.35	396101	3841955	NA	3107	1516	109	20	NA
HRGM_Genome_1066	GUT_GENOME096470	d__Bacteria;p__Firmicutes;c__Bacilli;o__Erysipelotrichales;f__Erysipelatoclostridiaceae;g__Beduini;s__Beduini massiliensis	1	NA	NA	NCBI	Isolate	Direct	NC	100	0	666513	2850586	NA	2900	1522	0	20	NA
HRGM_Genome_1067	GUT_GENOME000614	d__Bacteria;p__Firmicutes;c__Bacilli;o__Erysipelotrichales;f__Erysipelatoclostridiaceae;g__Beduini;s__	2	Europe;North America	Canada;United Kingdom	HBC	Isolate	Direct	NC	100	0.94	329700	2897757	NA	2900	1522	0	20	NA
HRGM_Genome_1068	GUT_GENOME096472	d__Bacteria;p__Firmicutes_I;c__Bacilli_A;o__Thermoactinomycetales;f__Thermoactinomycetaceae;g__Risungbinella;s__Risungbinella massiliensis	1	NA	NA	NCBI	Isolate	Direct	HQ	100	0.19	2122970	3421198	NA	2434	1500	111	20	NA
HRGM_Genome_1069	GUT_GENOME096473	d__Bacteria;p__Bacteroidota;c__Bacteroidia;o__Bacteroidales;f__Tannerellaceae;g__Parabacteroides;s__Parabacteroides goldsteinii	63	Oceania;NA;North America;Asia;Europe	Mongolia;Denmark;South Korea;NA;Sweden;France;United Kingdom;Kazakhstan;Fiji;Spain;Canada;China;Estonia;Japan;Israel;United States	NCBI;HGM;HBC;KIJ;CIBIO;PATRIC/IMG;CGR;EBI	MAG;Isolate	Direct	HQ	99.62	0.38	3531919	6486757	NA	2868	1522	102	20	13.2779
HRGM_Genome_1070	GUT_GENOME140245	d__Bacteria;p__Bacteroidota;c__Bacteroidia;o__Bacteroidales;f__Tannerellaceae;g__Parabacteroides;s__Parabacteroides gordonii	22	Europe;NA;Asia	South Korea;Denmark;NA;China;Israel;United Kingdom	NCBI;HGM;KIJ;CIBIO;CGR;EBI	MAG;Isolate	Direct	HQ	99.62	0.38	347093	6348904	NA	2283	1255	102	20	15.8376
HRGM_Genome_1071	GUT_GENOME000944	d__Bacteria;p__Bacteroidota;c__Bacteroidia;o__Bacteroidales;f__Tannerellaceae;g__Parabacteroides;s__	14	North America;Asia	Canada;South Korea;United States;China	HGM;KIJ;CIBIO;CGR;EBI	MAG;Isolate	Direct	HQ	99.62	0	349867	6515109	NA	2866	1520	102	20	8.83747
HRGM_Genome_1072	GUT_GENOME239789	d__Bacteria;p__Bacteroidota;c__Bacteroidia;o__Bacteroidales;f__Tannerellaceae;g__Parabacteroides;s__	15	Europe;Asia	South Korea;Denmark;China;Japan;Israel;United Kingdom	CIBIO;KIJ;CGR;EBI	MAG;Isolate	Direct	HQ	99.42	0.38	430483	6085081	NA	1673	1502	102	20	12.8868
HRGM_Genome_1073	KIJ_genome_16119	d__Bacteria;p__Bacteroidota;c__Bacteroidia;o__Bacteroidales;f__Tannerellaceae;g__Parabacteroides;s__Parabacteroides goldsteinii	10	Asia	Japan;South Korea	KIJ	MAG	Direct	NC	96.09	0.32	28206	5910401	0.318369	0	414	102	20	4.47764
HRGM_Genome_1074	KIJ_genome_27668	d__Bacteria;p__Bacteroidota;c__Bacteroidia;o__Bacteroidales;f__Tannerellaceae;g__Parabacteroides;s__Parabacteroides goldsteinii	2	Asia	Japan	KIJ	MAG	NA	MQ	85.15	1.057	51061	6067347	0.294171	0	0	0	15	NA
HRGM_Genome_1075	GUT_GENOME097684	d__Bacteria;p__Bacteroidota;c__Bacteroidia;o__Bacteroidales;f__Tannerellaceae;g__Parabacteroides;s__Parabacteroides timonensis	6	Asia	Japan;China	CIBIO;KIJ;EBI	MAG	Indirect	NC	96.07	0.58	65806	5999279	0	0	0	104	15	NA
HRGM_Genome_1076	KIJ_genome_16136	d__Bacteria;p__Bacteroidota;c__Bacteroidia;o__Bacteroidales;f__Tannerellaceae;g__Parabacteroides;s__Parabacteroides goldsteinii	10	Asia	Japan;South Korea	KIJ	MAG	NA	NC	99.23	0.192	104731	6823196	0.158112	0	0	102	20	0.569025
HRGM_Genome_1077	GUT_GENOME002158	d__Bacteria;p__Bacteroidota;c__Bacteroidia;o__Bacteroidales;f__Tannerellaceae;g__Parabacteroides;s__	3	Europe	Sweden;Denmark	CIBIO;HGM;EBI	MAG	NA	NC	98.62	0.13	57910	5935659	0	0	0	0	20	NA
HRGM_Genome_1078	GUT_GENOME105301	d__Bacteria;p__Bacteroidota;c__Bacteroidia;o__Bacteroidales;f__Tannerellaceae;g__Parabacteroides;s__	2	Europe;North America	Sweden;United States	CIBIO	MAG	Direct	NC	91.92	0	81262	5309957	0.13	0	1520	0	20	NA
HRGM_Genome_1079	GUT_GENOME095982	d__Bacteria;p__Firmicutes_A;c__Clostridia;o__Clostridiales;f__Clostridiaceae;g__Clostridium_F;s__Clostridium_F botulinum_A	17	Europe;NA;North America	Sweden;United States;NA	CIBIO;PATRIC/IMG;NCBI;EBI	MAG;Isolate	Direct	HQ	100	0	2710723	4102325	NA	2897	1508	111	20	21.9626
HRGM_Genome_1080	GUT_GENOME141698	d__Bacteria;p__Firmicutes_A;c__Clostridia;o__Clostridiales;f__Clostridiaceae;g__Clostridium_F;s__Clostridium_F botulinum	16	Europe;South America;North America;Asia	Argentina;Iran;Italy;France;United States	PATRIC/IMG	Isolate	Indirect	NC	99.31	0	2752809	3808262	NA	0	0	111	20	20.0979
HRGM_Genome_1081	GUT_GENOME207305	d__Bacteria;p__Firmicutes_A;c__Clostridia;o__Clostridiales;f__Clostridiaceae;g__Clostridium_F;s__Clostridium_F tepidum	2	North America	United States	EBI	MAG	Direct	HQ	93.07	0	317552	2461563	0	1103	1508	111	19	NA
HRGM_Genome_1082	GUT_GENOME095934	d__Bacteria;p__Firmicutes_A;c__Clostridia;o__Tissierellales;f__Helcococcaceae;g__Finegoldia;s__Finegoldia magna_H	10	NA;North America	Canada;United States;NA	CIBIO;NCBI;EBI	MAG;Isolate	Direct	HQ	99.39	0	1797577	1986740	NA	2997	1518	110	20	20.4794
HRGM_Genome_1083	GUT_GENOME171448	d__Bacteria;p__Firmicutes_A;c__Clostridia;o__Tissierellales;f__Helcococcaceae;g__Finegoldia;s__Finegoldia magna_F	24	North America	Canada;United States	CIBIO;EBI	MAG	Indirect	NC	99.24	0	81860	1823789	0.04	0	0	0	14	46.0154
HRGM_Genome_1084	GUT_GENOME176975	d__Bacteria;p__Firmicutes_A;c__Clostridia;o__Tissierellales;f__Helcococcaceae;g__Finegoldia;s__	1	North America	United States	EBI	MAG	NA	MQ	65.55	0	6845	1162892	0.17	0	0	0	6	NA
HRGM_Genome_1085	GUT_GENOME207897	d__Bacteria;p__Firmicutes_A;c__Clostridia;o__Tissierellales;f__Helcococcaceae;g__Finegoldia;s__Finegoldia magna	12	Europe;Asia;North America	Sweden;Bangladesh;United States;Denmark	CIBIO;EBI	MAG	Indirect	NC	98.78	0.2	77146	1745390	0.01	0	0	71	18	31.6252
HRGM_Genome_1086	GUT_GENOME231413	d__Bacteria;p__Firmicutes_A;c__Clostridia;o__Tissierellales;f__Helcococcaceae;g__Finegoldia;s__	1	North America	United States	HGM	MAG	NA	NC	97.56	0.63	31263	1914287	0.01	0	0	102	20	NA
HRGM_Genome_1087	GUT_GENOME096478	d__Bacteria;p__Actinobacteriota;c__Actinobacteria;o__Actinomycetales;f__Bifidobacteriaceae;g__Bifidobacterium;s__Bifidobacterium catenulatum	264	South America;Africa;Oceania;NA;Asia;North America;Europe	Mongolia;Austria;Denmark;Netherlands;Bangladesh;France;Fiji;United Kingdom;Peru;Canada;Spain;Russia;Estonia;Israel;NA;Italy;Sweden;Kazakhstan;Germany;El Salvador;Kenya;China;Finland;United States;Iceland	NCBI;HGM;CIBIO;PATRIC/IMG;EBI	MAG;Isolate	Direct	HQ	100	0	2079525	2079525	NA	3047	1525	110	20	12.7246
HRGM_Genome_1088	GUT_GENOME095938	d__Bacteria;p__Actinobacteriota;c__Actinobacteria;o__Actinomycetales;f__Bifidobacteriaceae;g__Bifidobacterium;s__Bifidobacterium infantis	2805	South America;Africa;Oceania;NA;Asia;North America;Europe	Mongolia;Austria;Slovakia;South Korea;Denmark;Netherlands;Australia;France;India;Ireland;Fiji;Peru;Canada;Singapore;United Kingdom;Spain;Russia;Estonia;Israel;NA;Italy;Sweden;Kazakhstan;Germany;Madagascar;El Salvador;Kenya;China;Finland;Japan;United States	NCBI;HGM;HBC;CIBIO;PATRIC/IMG;CGR;EBI	MAG;Isolate	Direct	HQ	100	0	2832748	2832748	NA	3048	1522	99	20	36.238
HRGM_Genome_1089	GUT_GENOME096132	d__Bacteria;p__Actinobacteriota;c__Actinobacteria;o__Actinomycetales;f__Bifidobacteriaceae;g__Bifidobacterium;s__Bifidobacterium dentium	166	Africa;NA;Asia;North America;Europe	Mongolia;Denmark;South Korea;NA;Italy;Sweden;Finland;United Kingdom;Madagascar;Canada;Spain;Singapore;China;Russia;Japan;United States	NCBI;HGM;KIJ;CIBIO;PATRIC/IMG;EBI	MAG;Isolate	Direct	HQ	100	0	2635766	2642081	NA	3050	1526	99	20	8.7925
HRGM_Genome_1090	GUT_GENOME142522	d__Bacteria;p__Actinobacteriota;c__Actinobacteria;o__Actinomycetales;f__Bifidobacteriaceae;g__Bifidobacterium;s__Bifidobacterium adolescentis	2658	South America;Africa;Oceania;NA;Asia;North America;Europe	Mongolia;Austria;Slovakia;South Korea;Denmark;Netherlands;Australia;Bangladesh;France;India;Fiji;United Kingdom;Peru;Canada;Singapore;Spain;Russia;Estonia;Israel;Hungary;NA;Italy;Sweden;Kazakhstan;Germany;Madagascar;El Salvador;China;Finland;Japan;United States	NCBI;HGM;HBC;KIJ;CIBIO;PATRIC/IMG;CGR;EBI	MAG;Isolate	Direct	HQ	100	0	2173720	2173720	NA	3046	1526	108	20	13.2129
HRGM_Genome_1091	GUT_GENOME142525	d__Bacteria;p__Actinobacteriota;c__Actinobacteria;o__Actinomycetales;f__Bifidobacteriaceae;g__Bifidobacterium;s__Bifidobacterium bifidum	1163	South America;Africa;Oceania;NA;Asia;North America;Europe	Mongolia;Austria;South Korea;Denmark;Netherlands;France;Fiji;United Kingdom;Peru;Canada;Singapore;Spain;Russia;Estonia;Israel;NA;Italy;Sweden;Kazakhstan;Germany;Madagascar;El Salvador;China;Finland;Japan;United States	NCBI;HGM;HBC;KIJ;CIBIO;PATRIC/IMG;CGR;EBI	MAG;Isolate	Direct	NC	99.54	0	2311342	2311342	NA	3025	1525	0	20	8.48033
HRGM_Genome_1092	GUT_GENOME142545	d__Bacteria;p__Actinobacteriota;c__Actinobacteria;o__Actinomycetales;f__Bifidobacteriaceae;g__Bifidobacterium;s__Bifidobacterium angulatum	67	South America;NA;Asia;North America;Europe	Mongolia;Denmark;Netherlands;NA;Sweden;France;United Kingdom;Peru;El Salvador;China;Russia;Israel;United States	NCBI;HGM;CIBIO;PATRIC/IMG;EBI	MAG;Isolate	Direct	HQ	99.77	0.09	298183	2046632	NA	3030	1528	99	20	11.5369
HRGM_Genome_1093	GUT_GENOME143483	d__Bacteria;p__Actinobacteriota;c__Actinobacteria;o__Actinomycetales;f__Bifidobacteriaceae;g__Bifidobacterium;s__Bifidobacterium breve	515	South America;NA;Asia;North America;Europe	Austria;Denmark;South Korea;Bangladesh;Ireland;United Kingdom;Russia;Peru;Canada;Singapore;Spain;Estonia;NA;Italy;Sweden;Kazakhstan;China;Finland;Japan;United States	NCBI;HGM;HBC;KIJ;CIBIO;PATRIC/IMG;EBI	MAG;Isolate	Direct	NC	100	0	2422684	2422684	NA	3039	1527	0	20	11.2722
HRGM_Genome_1094	KIJ_genome_15824	d__Bacteria;p__Actinobacteriota;c__Actinobacteria;o__Actinomycetales;f__Bifidobacteriaceae;g__Bifidobacterium;s__Bifidobacterium longum	2	Asia	Japan;South Korea	KIJ	MAG	NA	MQ	88.36	1.536	12201	2155224	2.43574	0	0	0	18	NA
HRGM_Genome_1095	KIJ_genome_27764	d__Bacteria;p__Actinobacteriota;c__Actinobacteria;o__Actinomycetales;f__Bifidobacteriaceae;g__Bifidobacterium;s__Bifidobacterium longum	3	Asia	Japan;South Korea	KIJ	MAG	NA	MQ	74.77	2.15	3345	2205374	1.71094	0	0	0	13	NA
HRGM_Genome_1096	KIJ_genome_12981	d__Bacteria;p__Actinobacteriota;c__Actinobacteria;o__Actinomycetales;f__Bifidobacteriaceae;g__Bifidobacterium;s__Bifidobacterium longum	230	Asia	Japan;South Korea;India	KIJ	MAG	Direct	NC	100	0	149457	2243235	0.0423897	3045	792	0	20	9.7737
HRGM_Genome_1097	GUT_GENOME239670	d__Bacteria;p__Actinobacteriota;c__Actinobacteria;o__Actinomycetales;f__Bifidobacteriaceae;g__Bifidobacterium;s__Bifidobacterium pseudocatenulatum	1275	Africa;Oceania;NA;North America;South America;Asia;Europe	Mongolia;Austria;South Korea;Denmark;Netherlands;France;Fiji;United Kingdom;Peru;Canada;Singapore;Spain;Russia;Estonia;Israel;NA;Italy;Sweden;Kazakhstan;Germany;Madagascar;China;Finland;Japan;United States	HGM;HBC;KIJ;CIBIO;EBI;NCBI;CGR;PATRIC/IMG	MAG;Isolate	Direct	HQ	100	0	844126	2206288	NA	3055	1525	110	20	13.3847
HRGM_Genome_1098	KIJ_genome_16983	d__Bacteria;p__Actinobacteriota;c__Actinobacteria;o__Actinomycetales;f__Bifidobacteriaceae;g__Bifidobacterium;s__Bifidobacterium sp002742445	1	Asia	Japan	KIJ	MAG	NA	MQ	89.53	0.618	27570	2029552	1.37832	0	0	0	13	NA
HRGM_Genome_1099	KIJ_genome_12025	d__Bacteria;p__Actinobacteriota;c__Actinobacteria;o__Actinomycetales;f__Bifidobacteriaceae;g__Bifidobacterium;s__Bifidobacterium kashiwanohense	2	Asia	Japan	KIJ	MAG	NA	MQ	87.81	2.338	8244	1966777	0.523014	0	0	111	19	NA
HRGM_Genome_1100	KIJ_genome_18534	d__Bacteria;p__Actinobacteriota;c__Actinobacteria;o__Actinomycetales;f__Bifidobacteriaceae;g__Bifidobacterium;s__Bifidobacterium sp002742445	20	Europe;Asia	Austria;South Korea;Bangladesh;India;Spain;Singapore;China;Russia;Japan;Israel	CIBIO;HGM;KIJ;EBI	MAG	Indirect	NC	99.46	0	152976	2117560	0.00227777	0	0	110	20	15.1327
HRGM_Genome_1101	GUT_GENOME199790	d__Bacteria;p__Actinobacteriota;c__Actinobacteria;o__Actinomycetales;f__Bifidobacteriaceae;g__Bifidobacterium;s__Bifidobacterium gallinarum	20	Europe;Asia;North America	Spain;China;Sweden;United States;Germany	CIBIO;HGM;EBI	MAG	NA	NC	99.09	0.08	122019	2149385	0.11	0	0	0	20	24.2706
HRGM_Genome_1102	GUT_GENOME087598	d__Bacteria;p__Actinobacteriota;c__Actinobacteria;o__Actinomycetales;f__Bifidobacteriaceae;g__Bifidobacterium;s__Bifidobacterium pullorum	3	Europe	Austria	CIBIO;HGM;EBI	MAG	NA	NC	97.58	0.96	132235	2232439	0.02	1434	0	0	20	NA
HRGM_Genome_1103	GUT_GENOME231685	d__Bacteria;p__Actinobacteriota;c__Actinobacteria;o__Actinomycetales;f__Bifidobacteriaceae;g__Bifidobacterium;s__Bifidobacterium scardovii	20	Europe;North America	Spain;Denmark;Netherlands;Sweden;United States	CIBIO;HGM;EBI	MAG	Direct	NC	100	2.38	218657	3123324	0	3054	1547	0	20	2.74122
HRGM_Genome_1104	GUT_GENOME234296	d__Bacteria;p__Actinobacteriota;c__Actinobacteria;o__Actinomycetales;f__Bifidobacteriaceae;g__Bifidobacterium;s__Bifidobacterium ruminantium	8	Africa;Oceania	Fiji;Madagascar	CIBIO;HGM	MAG	NA	NC	99.55	0.45	203067	2217592	NA	0	0	108	20	NA
HRGM_Genome_1105	GUT_GENOME096480	d__Bacteria;p__Firmicutes_I;c__Bacilli_A;o__Rubeoparvulales;f__Rubeoparvulaceae;g__Rubeoparvulum;s__Rubeoparvulum massiliense	1	NA	NA	NCBI	Isolate	Direct	HQ	98.46	2.05	556160	2843796	NA	2935	1550	111	20	NA
HRGM_Genome_1106	GUT_GENOME096482	d__Bacteria;p__Firmicutes;c__Bacilli;o__Lactobacillales;f__Enterococcaceae;g__Enterococcus_C;s__Enterococcus_C massiliensis	1	NA	NA	NCBI	Isolate	Direct	HQ	98.78	0.75	503362	2712841	NA	2912	1555	110	20	NA
HRGM_Genome_1107	KIJ_genome_16333	d__Bacteria;p__Firmicutes_A;c__Clostridia;o__Lachnospirales;f__Lachnospiraceae;g__Clostridium_M;s__Clostridium_M bolteae	541	NA;North America;Asia;Europe	Mongolia;Austria;Denmark;South Korea;France;United Kingdom;Canada;Spain;Estonia;Israel;NA;Italy;Sweden;Kazakhstan;Germany;China;Finland;Japan;United States	NCBI;HGM;KIJ;CIBIO;PATRIC/IMG;CGR;EBI	MAG;Isolate	Indirect	NC	99.32	0	245855	5723933	0.0101147	0	0	0	19	12.1623
HRGM_Genome_1108	GUT_GENOME095986	d__Bacteria;p__Firmicutes_A;c__Clostridia;o__Lachnospirales;f__Lachnospiraceae;g__Clostridium_M;s__Clostridium_M sp000155435	11	Europe;NA;Asia;North America	Canada;Austria;NA;China;United States	NCBI;HGM;CIBIO;PATRIC/IMG;CGR;EBI	MAG;Isolate	Direct	NC	99.37	1.27	1264802	6548966	NA	2885	1526	0	20	6.90993
HRGM_Genome_1109	KIJ_genome_9576	d__Bacteria;p__Firmicutes_A;c__Clostridia;o__Lachnospirales;f__Lachnospiraceae;g__Clostridium_M;s__Clostridium_M clostridioforme	175	South America;Oceania;NA;Asia;North America;Europe	Mongolia;Austria;Slovakia;Denmark;United Kingdom;Fiji;Canada;Spain;Russia;Israel;NA;Sweden;Germany;El Salvador;China;Finland;Japan;United States	NCBI;HGM;HBC;KIJ;CIBIO;PATRIC/IMG;EBI	MAG;Isolate	Indirect	NC	99.32	0	116323	4829244	0.00984273	0	0	0	20	4.75301
HRGM_Genome_1110	KIJ_genome_4822	d__Bacteria;p__Firmicutes_A;c__Clostridia;o__Lachnospirales;f__Lachnospiraceae;g__Clostridium_M;s__	14	Europe;North America;Asia	Canada;South Korea;Denmark;China;Japan	CIBIO;HGM;KIJ;EBI	MAG	NA	NC	99.32	0.211	222656	5888178	0.0627161	0	0	0	20	2.46482
HRGM_Genome_1111	GUT_GENOME000980	d__Bacteria;p__Firmicutes_A;c__Clostridia;o__Lachnospirales;f__Lachnospiraceae;g__Clostridium_M;s__	92	Oceania;North America;Asia;Europe	Mongolia;Austria;South Korea;Denmark;Sweden;United Kingdom;Fiji;China;Estonia;Finland;Japan;United States	HGM;HBC;KIJ;CIBIO;CGR;EBI	MAG;Isolate	Direct	NC	99.37	0	353631	6045490	NA	2194	1433	0	20	5.01098
HRGM_Genome_1112	GUT_GENOME001135	d__Bacteria;p__Firmicutes_A;c__Clostridia;o__Lachnospirales;f__Lachnospiraceae;g__Clostridium_M;s__Clostridium_M citroniae	13	NA;North America;Asia;Europe	South Korea;China;NA;United States;United Kingdom	NCBI;HGM;HBC;KIJ;CGR;PATRIC/IMG;EBI	MAG;Isolate	Direct	HQ	99.37	0	687085	6476507	NA	2909	1528	96	20	2.91834
HRGM_Genome_1113	GUT_GENOME096670	d__Bacteria;p__Firmicutes_A;c__Clostridia;o__Lachnospirales;f__Lachnospiraceae;g__Clostridium_M;s__Clostridium_M clostridioforme_A	17	Europe;North America;Asia	Austria;Denmark;Spain;Sweden;Japan;United States	CIBIO;HGM;KIJ;EBI	MAG	Indirect	NC	98.76	0	68151	4026190	0	0	0	0	20	2.31616
HRGM_Genome_1114	GUT_GENOME096489	d__Bacteria;p__Proteobacteria;c__Gammaproteobacteria;o__Burkholderiales;f__Burkholderiaceae;g__Dakarella;s__Dakarella massiliensis	82	NA;North America;Asia;Europe	Mongolia;Denmark;NA;Sweden;United Kingdom;Kazakhstan;Canada;Spain;China;Estonia;Japan;Israel;United States	NCBI;HGM;KIJ;CIBIO;EBI	MAG;Isolate	Direct	HQ	98.12	0	585375	2476884	NA	2879	1528	109	20	0.856588
HRGM_Genome_1115	GUT_GENOME143188	d__Bacteria;p__Proteobacteria;c__Gammaproteobacteria;o__Burkholderiales;f__Burkholderiaceae;g__Dakarella;s__	400	Oceania;NA;North America;Asia;Europe	Denmark;South Korea;Netherlands;NA;Sweden;United Kingdom;Kazakhstan;Fiji;Spain;Germany;Canada;China;Estonia;Russia;Japan;Israel;United States	HGM;KIJ;CIBIO;PATRIC/IMG;CGR;EBI	MAG;Isolate	Direct	HQ	98.12	0	1920098	2621983	NA	2879	1528	109	20	6.60939
HRGM_Genome_1116	GUT_GENOME096491	d__Bacteria;p__Firmicutes_A;c__Clostridia;o__Lachnospirales;f__Lachnospiraceae;g__Dorea;s__Dorea sp001185345	2	NA	NA	NCBI;PATRIC/IMG	Isolate	Direct	NC	98.64	0	1018203	3904224	NA	2883	1528	0	20	NA
HRGM_Genome_1117	GUT_GENOME103863	d__Bacteria;p__Firmicutes_A;c__Clostridia;o__Lachnospirales;f__Lachnospiraceae;g__Dorea;s__Dorea hylemonae	7	Europe;Oceania;Asia;North America	NA;Japan;France;United States;Fiji	NCBI;HGM;CIBIO;PATRIC/IMG;EBI	MAG;Isolate	Direct	NC	98.83	0	64368	3802096	NA	2863	1539	0	20	NA
HRGM_Genome_1118	GUT_GENOME000852	d__Bacteria;p__Firmicutes_A;c__Clostridia;o__Lachnospirales;f__Lachnospiraceae;g__Dorea;s__Dorea sp900086625	4	NA;Asia	China;NA	CIBIO;HGM;NCBI;CGR	MAG;Isolate	Direct	NC	98.73	0	296574	3900136	NA	2886	1527	0	20	NA
HRGM_Genome_1119	GUT_GENOME096493	d__Bacteria;p__Firmicutes_A;c__Clostridia;o__Clostridiales;f__Clostridiaceae;g__Clostridium_F;s__Clostridium_F niameyense	1	NA	NA	NCBI	Isolate	Direct	HQ	97.93	0	2380284	2542842	NA	2897	1508	111	20	NA
HRGM_Genome_1120	GUT_GENOME096494	d__Bacteria;p__Firmicutes;c__Bacilli;o__Bacillales;f__Bacillaceae_A;g__Bacillus_AD;s__Bacillus_AD testis	1	NA	NA	NCBI	Isolate	Direct	HQ	97.27	2.19	3909021	3987368	NA	2932	1547	110	20	NA
HRGM_Genome_1121	GUT_GENOME096495	d__Bacteria;p__Firmicutes_A;c__Clostridia;o__Lachnospirales;f__Lachnospiraceae;g__Faecalicatena;s__Faecalicatena contorta_B	2	Europe;NA	NA;United Kingdom	NCBI;HBC	Isolate	Direct	HQ	99.42	0	1069380	5156194	NA	2888	1529	96	20	NA
HRGM_Genome_1122	GUT_GENOME096179	d__Bacteria;p__Firmicutes_A;c__Clostridia;o__Lachnospirales;f__Lachnospiraceae;g__Faecalicatena;s__Faecalicatena fissicatena	3	Europe;NA	NA;United Kingdom	NCBI;PATRIC/IMG;HBC	Isolate	Direct	NC	99.42	0	402542	5427315	NA	2888	1529	0	20	NA
HRGM_Genome_1123	GUT_GENOME000962	d__Bacteria;p__Firmicutes_A;c__Clostridia;o__Lachnospirales;f__Lachnospiraceae;g__Faecalicatena;s__Faecalicatena sp000509105	9	Europe;NA;Asia	Denmark;NA;China;Sweden;United Kingdom;Israel;Germany	HGM;HBC;CIBIO;PATRIC/IMG;CGR;EBI	MAG;Isolate	Direct	HQ	99.42	0	159993	5056031	NA	2888	1529	96	20	NA
HRGM_Genome_1124	GUT_GENOME095983	d__Bacteria;p__Firmicutes_A;c__Clostridia;o__Lachnospirales;f__Lachnospiraceae;g__Faecalicatena;s__Faecalicatena lactaris	484	Africa;Oceania;NA;Asia;North America;Europe	Mongolia;Austria;Denmark;Netherlands;Australia;France;Fiji;United Kingdom;Canada;Spain;Russia;Estonia;Israel;NA;Sweden;Kazakhstan;Germany;Madagascar;China;Finland;Japan;United States	NCBI;HGM;CIBIO;CGR;EBI	MAG;Isolate	Direct	HQ	99.42	0	91712	2731235	NA	2885	1529	95	20	6.89048
HRGM_Genome_1125	KIJ_genome_13596	d__Bacteria;p__Firmicutes_A;c__Clostridia;o__Lachnospirales;f__Lachnospiraceae;g__Faecalicatena;s__Faecalicatena lactaris	110	Asia	Japan;South Korea	KIJ	MAG	Indirect	NC	99.28	0.025	31888	2788655	0.356828	0	0	0	20	9.86831
HRGM_Genome_1126	KIJ_genome_20289	d__Bacteria;p__Firmicutes_A;c__Clostridia;o__Lachnospirales;f__Lachnospiraceae;g__Faecalicatena;s__	1	Asia	Japan	KIJ	MAG	NA	MQ	81.81	2.339	6488	3300718	0.682922	0	0	0	17	NA
HRGM_Genome_1127	GUT_GENOME096496	d__Bacteria;p__Firmicutes_A;c__Clostridia;o__Oscillospirales;f__Oscillospiraceae;g__Lawsonibacter;s__Lawsonibacter asaccharolyticus	98	NA;North America;Asia;Europe	Mongolia;Austria;Denmark;South Korea;Netherlands;NA;Sweden;France;United Kingdom;Germany;Canada;Spain;China;Japan;United States	NCBI;HGM;KIJ;CIBIO;PATRIC/IMG;EBI	MAG;Isolate	Direct	HQ	97.82	0	3279315	3453778	NA	2834	1528	107	20	5.8067
HRGM_Genome_1128	GUT_GENOME096144	d__Bacteria;p__Firmicutes_A;c__Clostridia;o__Oscillospirales;f__Oscillospiraceae;g__Lawsonibacter;s__Lawsonibacter sp000177015	53	NA;North America;Asia;Europe	Austria;South Korea;NA;Germany;Canada;Spain;China;Japan;United States	NCBI;HGM;KIJ;CIBIO;EBI	MAG;Isolate	Direct	NC	99.33	0	1703898	3197355	NA	0	1528	106	20	26.7839
HRGM_Genome_1129	KIJ_genome_2440	d__Bacteria;p__Firmicutes_A;c__Clostridia;o__Oscillospirales;f__Oscillospiraceae;g__Lawsonibacter;s__	1	Asia	South Korea	KIJ	MAG	NA	MQ	86.02	1.342	29576	2334863	1.83856	0	0	0	7	NA
HRGM_Genome_1130	KIJ_genome_15463	d__Bacteria;p__Firmicutes_A;c__Clostridia;o__Oscillospirales;f__Oscillospiraceae;g__Lawsonibacter;s__	17	Europe;North America;Asia	Mongolia;South Korea;China;Sweden;Japan;United States;Germany	CIBIO;KIJ;EBI	MAG	NA	NC	94.94	1.342	50598	2180128	1.45431	0	0	0	13	15.1816
HRGM_Genome_1131	GUT_GENOME000459	d__Bacteria;p__Firmicutes_A;c__Clostridia;o__Oscillospirales;f__Oscillospiraceae;g__Lawsonibacter;s__	35	Europe;North America;Asia	Mongolia;South Korea;Denmark;Sweden;United Kingdom;China;Japan;United States	HGM;HBC;KIJ;CIBIO;EBI	MAG;Isolate	Direct	HQ	99.33	0	93811	3326194	NA	2835	1528	97	20	15.1386
HRGM_Genome_1132	GUT_GENOME000420	d__Bacteria;p__Firmicutes_A;c__Clostridia;o__Oscillospirales;f__Oscillospiraceae;g__Lawsonibacter;s__	20	Oceania;North America;Asia;Europe	South Korea;Fiji;United Kingdom;Israel;United States;Germany	HGM;HBC;KIJ;CIBIO;EBI	MAG;Isolate	Direct	HQ	98.66	0.67	73373	3355718	NA	2831	1528	106	20	14.2844
HRGM_Genome_1133	KIJ_genome_12260	d__Bacteria;p__Firmicutes_A;c__Clostridia;o__Oscillospirales;f__Oscillospiraceae;g__Lawsonibacter;s__Lawsonibacter sp900066825	2	Asia	Japan	KIJ	MAG	NA	NC	91.38	4.451	9666	2252054	1.82934	0	0	0	14	NA
HRGM_Genome_1134	KIJ_genome_11572	d__Bacteria;p__Firmicutes_A;c__Clostridia;o__Oscillospirales;f__Oscillospiraceae;g__Lawsonibacter;s__Lawsonibacter sp900066825	152	Europe;North America;Asia	Mongolia;South Korea;Denmark;United Kingdom;Germany;Canada;Spain;China;Finland;Japan;United States	HGM;HBC;KIJ;CIBIO;EBI	MAG;Isolate	Indirect	NC	97.98	0	44764	2308371	0.496596	0	0	0	14	8.79068
HRGM_Genome_1135	KIJ_genome_21592	d__Bacteria;p__Firmicutes_A;c__Clostridia;o__Oscillospirales;f__Oscillospiraceae;g__Lawsonibacter;s__Lawsonibacter sp002160305	2	Asia	Japan	KIJ	MAG	NA	NC	94.4	1.342	13570	2584709	0.550216	0	0	0	14	NA
HRGM_Genome_1136	GUT_GENOME152588	d__Bacteria;p__Firmicutes_A;c__Clostridia;o__Oscillospirales;f__Oscillospiraceae;g__Lawsonibacter;s__	5	Asia	Japan;China	CIBIO;KIJ	MAG	NA	NC	95.93	1.34	20972	2350010	0.94	0	0	106	19	NA
HRGM_Genome_1137	KIJ_genome_20237	d__Bacteria;p__Firmicutes_A;c__Clostridia;o__Oscillospirales;f__Oscillospiraceae;g__Lawsonibacter;s__	1	Asia	Japan	KIJ	MAG	NA	MQ	85.15	2.147	9864	2808942	1.01345	0	0	0	15	NA
HRGM_Genome_1138	GUT_GENOME097839	d__Bacteria;p__Firmicutes_A;c__Clostridia;o__Oscillospirales;f__Oscillospiraceae;g__Lawsonibacter;s__	7	Europe;Asia	Japan;France;China	CIBIO;KIJ;EBI	MAG	NA	NC	93.83	1.34	16538	2409533	0.15	0	0	0	13	NA
HRGM_Genome_1139	KIJ_genome_22463	d__Bacteria;p__Firmicutes_A;c__Clostridia;o__Oscillospirales;f__Oscillospiraceae;g__Lawsonibacter;s__	2	Asia	Japan	KIJ	MAG	NA	NC	91.43	1.342	8771	2441707	1.41619	0	0	106	19	NA
HRGM_Genome_1140	GUT_GENOME000979	d__Bacteria;p__Firmicutes_A;c__Clostridia;o__Oscillospirales;f__Oscillospiraceae;g__Lawsonibacter;s__	2	Asia	Japan;China	CGR;KIJ	MAG;Isolate	Direct	HQ	99.33	0	448554	3124708	NA	2831	1529	107	20	NA
HRGM_Genome_1141	GUT_GENOME121215	d__Bacteria;p__Firmicutes_A;c__Clostridia;o__Oscillospirales;f__Oscillospiraceae;g__Lawsonibacter;s__	3	Europe	Spain	CIBIO;HGM	MAG	Direct	NC	96.39	1.85	26364	3005540	0.19	0	450	0	16	NA
HRGM_Genome_1142	GUT_GENOME128145	d__Bacteria;p__Firmicutes_A;c__Clostridia;o__Oscillospirales;f__Oscillospiraceae;g__Lawsonibacter;s__	3	Asia	Mongolia	CIBIO;EBI	MAG	Indirect	MQ	87.67	1.08	7043	1673871	1.9	0	0	0	15	NA
HRGM_Genome_1143	GUT_GENOME285666	d__Bacteria;p__Firmicutes_A;c__Clostridia;o__Oscillospirales;f__Oscillospiraceae;g__Lawsonibacter;s__	2	Europe	Germany;Finland	CIBIO	MAG	NA	NC	92.88	3.58	34995	2940804	1	0	0	0	16	NA
HRGM_Genome_1144	GUT_GENOME016248	d__Bacteria;p__Firmicutes_A;c__Clostridia;o__Oscillospirales;f__Oscillospiraceae;g__Lawsonibacter;s__Lawsonibacter sp002160305	14	Europe;Asia	Spain;Denmark;China;Israel;United Kingdom	CIBIO;HGM;EBI	MAG	Indirect	NC	90.81	0	19795	2679456	0.3	0	0	0	17	22.8516
HRGM_Genome_1145	GUT_GENOME225915	d__Bacteria;p__Firmicutes_A;c__Clostridia;o__Oscillospirales;f__Oscillospiraceae;g__Lawsonibacter;s__	1	North America	United States	HGM	MAG	NA	NC	97.99	0	37449	2549294	1.78	0	0	108	16	NA
HRGM_Genome_1146	GUT_GENOME096497	d__Bacteria;p__Firmicutes;c__Bacilli;o__Bacillales;f__Caldibacillaceae;g__Bacillus_J;s__Bacillus_J andreraoultii	3	NA	NA	NCBI	Isolate	Direct	HQ	96.68	2.32	2871263	4111990	NA	2932	1547	110	20	NA
HRGM_Genome_1147	GUT_GENOME096498	d__Bacteria;p__Firmicutes_A;c__Clostridia;o__Oscillospirales;f__Oscillospiraceae;g__Intestinimonas;s__Intestinimonas massiliensis	17	NA;North America;Asia;Europe	Austria;South Korea;NA;China;Japan;France;United States;United Kingdom	NCBI;HBC;KIJ;CIBIO;EBI	MAG;Isolate	Direct	HQ	99.33	0	2281024	3105129	NA	2840	1528	108	20	8.54295
HRGM_Genome_1148	GUT_GENOME141226	d__Bacteria;p__Firmicutes_A;c__Clostridia;o__Oscillospirales;f__Oscillospiraceae;g__Intestinimonas;s__Intestinimonas butyriciproducens	35	Oceania;NA;North America;Asia;Europe	Denmark;South Korea;NA;Sweden;United Kingdom;Fiji;Germany;Canada;China;Finland;Japan;Israel;United States	HGM;HBC;KIJ;CIBIO;PATRIC/IMG;EBI	MAG;Isolate	Direct	HQ	98.66	0	3376475	3376475	NA	2838	1529	109	20	7.27413
HRGM_Genome_1149	KIJ_genome_19950	d__Bacteria;p__Firmicutes_A;c__Clostridia;o__Oscillospirales;f__Oscillospiraceae;g__Intestinimonas;s__	2	Europe;Asia	South Korea;Denmark	CIBIO;KIJ	MAG	NA	MQ	84.95	0.939	83864	2589664	1.14536	0	0	0	18	NA
HRGM_Genome_1150	GUT_GENOME255537	d__Bacteria;p__Firmicutes_A;c__Clostridia;o__Oscillospirales;f__Oscillospiraceae;g__Intestinimonas;s__	1	Europe	United Kingdom	CIBIO	MAG	NA	NC	93.99	0	48707	2059633	0.45	0	0	87	14	NA
HRGM_Genome_1151	GUT_GENOME097711	d__Bacteria;p__Firmicutes_A;c__Clostridia;o__Oscillospirales;f__Oscillospiraceae;g__Intestinimonas;s__	2	Asia	China	CIBIO;EBI	MAG	NA	NC	97.99	0.04	52362	3584489	0	0	0	109	20	NA
HRGM_Genome_1152	GUT_GENOME171681	d__Bacteria;p__Firmicutes_A;c__Clostridia;o__Oscillospirales;f__Oscillospiraceae;g__Intestinimonas;s__	1	Asia	Singapore	EBI	MAG	NA	MQ	56.1	0.67	4512	2102749	0.31	0	0	0	9	NA
HRGM_Genome_1153	GUT_GENOME096499	d__Bacteria;p__Bacteroidota;c__Bacteroidia;o__Bacteroidales;f__Dysgonomonadaceae;g__Fermentimonas;s__Fermentimonas massiliensis	1	NA	NA	NCBI	Isolate	Direct	HQ	100	0	1664769	2824716	NA	2889	1529	106	20	NA
HRGM_Genome_1154	GUT_GENOME096500	d__Bacteria;p__Firmicutes_A;c__Clostridia;o__Tissierellales;f__Tepidimicrobiaceae;g__Mt11;s__Mt11 sp001282665	1	NA	NA	NCBI	Isolate	Direct	NC	98.6	2.8	788642	3568817	NA	2920	1525	0	20	NA
HRGM_Genome_1155	GUT_GENOME096501	d__Bacteria;p__Firmicutes_A;c__Clostridia;o__Tissierellales;f__Helcococcaceae;g__Kallipyga;s__Kallipyga gabonensis	1	NA	NA	NCBI	Isolate	Direct	HQ	96.95	0	1331844	1621211	NA	3052	1526	110	20	NA
HRGM_Genome_1156	GUT_GENOME140605	d__Bacteria;p__Firmicutes_A;c__Clostridia;o__Tissierellales;f__Helcococcaceae;g__Kallipyga;s__Kallipyga massiliensis	2	Europe;North America	Canada;France	CIBIO;PATRIC/IMG	MAG;Isolate	NA	NC	95.73	0.3	177233	1751953	NA	2593	0	109	20	NA
HRGM_Genome_1157	GUT_GENOME096502	d__Bacteria;p__Firmicutes_A;c__Clostridia;o__Tissierellales;f__Peptoniphilaceae;g__Neofamilia;s__Neofamilia massiliensis	1	NA	NA	NCBI	Isolate	Direct	HQ	99.3	1.05	978141	1920334	NA	2846	1525	112	20	NA
HRGM_Genome_1158	GUT_GENOME096505	d__Bacteria;p__Firmicutes_I;c__Bacilli_A;o__Paenibacillales;f__Paenibacillaceae;g__Paenibacillus;s__Paenibacillus ihuae	1	NA	NA	NCBI	Isolate	Direct	HQ	93.89	2.06	4295883	6725359	NA	1697	1545	112	20	NA
HRGM_Genome_1159	GUT_GENOME096506	d__Bacteria;p__Firmicutes;c__Bacilli;o__Bacillales;f__Halobacillaceae;g__Thalassobacillus;s__Thalassobacillus sp001368835	1	NA	NA	NCBI	Isolate	Direct	HQ	99.33	0.33	3203122	4066265	NA	2911	1565	107	20	NA
HRGM_Genome_1160	GUT_GENOME096507	d__Bacteria;p__Actinobacteriota;c__Actinobacteria;o__Actinomycetales;f__Actinomycetaceae;g__Flaviflexus;s__Flaviflexus massiliensis	1	NA	NA	NCBI	Isolate	Direct	HQ	99.51	0	1760189	2633477	NA	3080	1524	108	20	NA
HRGM_Genome_1161	GUT_GENOME096508	d__Bacteria;p__Firmicutes_I;c__Bacilli_A;o__Thermoactinomycetales;f__Novibacillaceae;g__Numidum;s__Numidum massiliense	1	NA	NA	NCBI	Isolate	Direct	HQ	95.51	0	3614356	3755739	NA	2931	1562	111	20	NA
HRGM_Genome_1162	GUT_GENOME096509	d__Bacteria;p__Firmicutes;c__Bacilli;o__Bacillales;f__Massilibacteriaceae;g__Massilibacterium;s__Massilibacterium senegalense	1	NA	NA	NCBI	Isolate	Direct	HQ	98.03	0.71	2192745	2849407	NA	2925	1549	111	20	NA
HRGM_Genome_1163	GUT_GENOME096511	d__Bacteria;p__Bacteroidota;c__Bacteroidia;o__Bacteroidales;f__Coprobacteraceae;g__Coprobacter;s__Coprobacter secundus	20	NA;North America;Asia;Europe	South Korea;NA;Ireland;United Kingdom;Spain;China;Russia;Japan;Israel;United States	NCBI;HGM;KIJ;CIBIO;PATRIC/IMG;EBI	MAG;Isolate	Direct	HQ	99.5	0	1352085	4261367	NA	2866	1523	105	20	14.1613
HRGM_Genome_1164	GUT_GENOME219438	d__Bacteria;p__Bacteroidota;c__Bacteroidia;o__Bacteroidales;f__Coprobacteraceae;g__Coprobacter;s__	1	North America	United States	HGM	MAG	NA	MQ	59.31	0	4603	5094537	0.14	0	0	0	17	NA
HRGM_Genome_1165	GUT_GENOME096512	d__Bacteria;p__Firmicutes_A;c__Clostridia;o__Clostridiales;f__Clostridiaceae;g__Clostridium_P;s__Clostridium_P sp001403635	1	NA	NA	NCBI	Isolate	Direct	HQ	98.25	3.64	2114283	3732966	NA	2904	1511	97	20	NA
HRGM_Genome_1166	GUT_GENOME096513	d__Bacteria;p__Firmicutes_I;c__Bacilli_A;o__Paenibacillales;f__Paenibacillaceae;g__Paenibacillus_Q;s__Paenibacillus_Q ihumii	1	NA	NA	NCBI	Isolate	Direct	HQ	99.07	0	4112046	5924107	NA	2924	1552	111	20	NA
HRGM_Genome_1167	GUT_GENOME096518	d__Bacteria;p__Firmicutes_A;c__Clostridia;o__Tissierellales;f__Helcococcaceae;g__Lagierella;s__Lagierella massiliensis	1	NA	NA	NCBI	Isolate	Direct	HQ	98.78	0	1068061	1832315	NA	1318	1525	107	20	NA
HRGM_Genome_1168	GUT_GENOME096522	d__Bacteria;p__Firmicutes;c__Bacilli;o__Lactobacillales;f__Lactobacillaceae;g__Lactobacillus_H;s__Lactobacillus_H antri	2	NA	NA	NCBI	Isolate	Direct	NC	99.37	0	67174	2241837	NA	2155	1572	0	20	NA
HRGM_Genome_1169	GUT_GENOME078306	d__Bacteria;p__Firmicutes;c__Bacilli;o__Lactobacillales;f__Lactobacillaceae;g__Lactobacillus_H;s__Lactobacillus_H oris	17	Europe;Asia;North America	Austria;Denmark;China;Sweden;United States	CIBIO;HGM;EBI	MAG	Indirect	NC	99.45	0	34570	2006111	0	0	0	91	19	5.90564
HRGM_Genome_1170	GUT_GENOME096523	d__Bacteria;p__Firmicutes;c__Bacilli;o__Lactobacillales;f__Lactobacillaceae;g__Lactobacillus;s__Lactobacillus amylolyticus	2	NA	NA	NCBI	Isolate	Direct	HQ	99.03	0.32	54804	1537388	NA	2893	1559	110	19	NA
HRGM_Genome_1171	GUT_GENOME096056	d__Bacteria;p__Firmicutes;c__Bacilli;o__Lactobacillales;f__Lactobacillaceae;g__Lactobacillus;s__Lactobacillus ultunensis	2	NA	NA	NCBI	Isolate	Direct	HQ	98.9	0	475421	2248406	NA	2901	1559	110	20	NA
HRGM_Genome_1172	GUT_GENOME142413	d__Bacteria;p__Firmicutes;c__Bacilli;o__Lactobacillales;f__Lactobacillaceae;g__Lactobacillus;s__Lactobacillus acidophilus	16	Europe;NA;Asia	Austria;South Korea;Netherlands;NA;Sweden;Kazakhstan;China;Russia;Israel	NCBI;HGM;KIJ;CIBIO;PATRIC/IMG;EBI	MAG;Isolate	Direct	HQ	98.94	0	242365	2009507	NA	2901	795	111	20	3.59359
HRGM_Genome_1173	GUT_GENOME142435	d__Bacteria;p__Firmicutes;c__Bacilli;o__Lactobacillales;f__Lactobacillaceae;g__Lactobacillus;s__Lactobacillus helveticus	5	Europe;NA;Asia	South Korea;NA;Kazakhstan;Russia	CIBIO;PATRIC/IMG;KIJ;NCBI	MAG;Isolate	Direct	HQ	99.03	0	2058319	2058319	NA	2899	1559	111	20	NA
HRGM_Genome_1174	KIJ_genome_22281	d__Bacteria;p__Firmicutes;c__Bacilli;o__Lactobacillales;f__Lactobacillaceae;g__Lactobacillus;s__Lactobacillus crispatus	29	Europe;Asia;North America	Canada;Austria;South Korea;China;Italy;Japan;United States;Ireland	HGM;KIJ;CIBIO;PATRIC/IMG;EBI	MAG;Isolate	Indirect	NC	99.02	0	124508	2218083	0.0830406	0	0	0	15	14.9217
HRGM_Genome_1175	KIJ_genome_20440	d__Bacteria;p__Firmicutes;c__Bacilli;o__Lactobacillales;f__Lactobacillaceae;g__Lactobacillus;s__Lactobacillus amylovorus	52	Europe;Asia	Austria;Spain;China;Sweden;Japan;Germany	HGM;KIJ;CIBIO;CGR;EBI	MAG;Isolate	Indirect	NC	98.94	0	129224	1785769	0.0254277	0	0	0	20	10.0384
HRGM_Genome_1176	GUT_GENOME254720	d__Bacteria;p__Firmicutes;c__Bacilli;o__Lactobacillales;f__Lactobacillaceae;g__Lactobacillus;s__	1	Europe	United Kingdom	CIBIO	MAG	NA	NC	98.2	3.79	31720	2286716	0.01	0	0	0	15	NA
HRGM_Genome_1177	GUT_GENOME226919	d__Bacteria;p__Firmicutes;c__Bacilli;o__Lactobacillales;f__Lactobacillaceae;g__Lactobacillus;s__Lactobacillus gallinarum	2	Asia	China	HGM;EBI	MAG	NA	NC	97.65	0.13	62097	1842627	0	0	0	0	17	NA
HRGM_Genome_1178	GUT_GENOME096525	d__Bacteria;p__Firmicutes_I;c__Bacilli_A;o__Paenibacillales;f__Paenibacillaceae;g__Gorillibacterium;s__Gorillibacterium timonense	1	NA	NA	NCBI	Isolate	Direct	HQ	97.54	1.18	1130530	5263775	NA	2928	1556	111	20	NA
HRGM_Genome_1179	GUT_GENOME096526	d__Bacteria;p__Actinobacteriota;c__Coriobacteriia;o__Coriobacteriales;f__Atopobiaceae;g__Olsenella;s__Olsenella sp001457795	1	NA	NA	NCBI	Isolate	Direct	HQ	99.19	0	421722	1818711	NA	2924	1513	109	20	NA
HRGM_Genome_1180	GUT_GENOME095989	d__Bacteria;p__Campylobacterota;c__Campylobacteria;o__Campylobacterales;f__Helicobacteraceae;g__Helicobacter_D;s__Helicobacter_D pullorum	1	NA	NA	NCBI	Isolate	Direct	NC	98.47	0	277479	1951667	NA	2872	1494	0	20	NA
HRGM_Genome_1181	GUT_GENOME096089	d__Bacteria;p__Campylobacterota;c__Campylobacteria;o__Campylobacterales;f__Helicobacteraceae;g__Helicobacter_D;s__Helicobacter_D canadensis	3	NA;North America	United States;NA	NCBI;PATRIC/IMG	Isolate	Direct	NC	99.66	0.12	1623845	1623845	NA	2872	1492	0	20	NA
HRGM_Genome_1182	GUT_GENOME096527	d__Bacteria;p__Proteobacteria;c__Gammaproteobacteria;o__Burkholderiales;f__Neisseriaceae;g__Vitreoscilla;s__Vitreoscilla massiliensis	1	NA	NA	NCBI	Isolate	Direct	HQ	99.57	0.67	651995	3716774	NA	2888	1532	107	20	NA
HRGM_Genome_1183	GUT_GENOME096528	d__Bacteria;p__Firmicutes_A;c__Clostridia;o__Tissierellales;f__Ezakiellaceae;g__Fenollaria;s__Fenollaria timonensis	33	Europe;NA;Asia;North America	Canada;Denmark;NA;Israel;Sweden;Bangladesh	CIBIO;HGM;NCBI;EBI	MAG;Isolate	Direct	HQ	97.55	0	1049559	1739382	NA	2855	1532	111	20	40.7692
HRGM_Genome_1184	GUT_GENOME243177	d__Bacteria;p__Firmicutes_A;c__Clostridia;o__Tissierellales;f__Ezakiellaceae;g__Fenollaria;s__Fenollaria massiliensis	12	Europe;North America;Asia	Canada;Spain;South Korea	CIBIO;KIJ	MAG	NA	NC	97.55	0	28375	1531797	0.06	0	0	0	14	23.6455
HRGM_Genome_1185	GUT_GENOME027393	d__Bacteria;p__Firmicutes_A;c__Clostridia;o__Tissierellales;f__Ezakiellaceae;g__Fenollaria;s__	11	Europe;Asia;North America	Sweden;Canada;Bangladesh	CIBIO	MAG	NA	NC	98.25	0	98266	1523934	0.04	0	0	0	13	37.5726
HRGM_Genome_1186	GUT_GENOME096529	d__Bacteria;p__Actinobacteriota;c__Actinobacteria;o__Actinomycetales;f__Actinomycetaceae;g__Pauljensenia;s__Pauljensenia radingae	54	Europe;NA;Asia;North America	Denmark;NA;Italy;Sweden;Finland;Bangladesh;United States	CIBIO;HGM;NCBI;EBI	MAG;Isolate	Direct	HQ	99.29	0.95	1390721	2458350	NA	3087	1546	107	20	8.87026
HRGM_Genome_1187	GUT_GENOME225024	d__Bacteria;p__Actinobacteriota;c__Actinobacteria;o__Actinomycetales;f__Actinomycetaceae;g__Actinobaculum;s__Actinobaculum massiliense	5	Europe	Finland	CIBIO;HGM;EBI	MAG	NA	NC	100	0	343606	1984209	0	0	0	110	20	NA
HRGM_Genome_1188	GUT_GENOME096530	d__Bacteria;p__Firmicutes;c__Bacilli;o__Bacillales;f__Amphibacillaceae;g__Gracilibacillus;s__Gracilibacillus massiliensis	1	NA	NA	NCBI	Isolate	Direct	HQ	99.34	0.83	978933	4207226	NA	2909	1324	111	20	NA
HRGM_Genome_1189	GUT_GENOME096531	d__Bacteria;p__Actinobacteriota;c__Coriobacteriia;o__Coriobacteriales;f__Eggerthellaceae;g__RUG013;s__RUG013 sp001486445	1	NA	NA	NCBI	Isolate	Direct	HQ	99.19	0.81	1475894	2090771	NA	2964	1507	103	20	NA
HRGM_Genome_1190	GUT_GENOME096532	d__Bacteria;p__Firmicutes_I;c__Bacilli_A;o__Paenibacillales;f__Paenibacillaceae;g__Paenibacillus_A;s__Paenibacillus_A rubinfantis	3	NA;North America	United States;NA	NCBI;EBI	MAG;Isolate	Direct	HQ	99.26	1.29	1323777	5370356	NA	1210	1344	111	20	NA
HRGM_Genome_1191	GUT_GENOME096542	d__Bacteria;p__Firmicutes_I;c__Bacilli_A;o__Paenibacillales;f__Paenibacillaceae;g__Paenibacillus_A;s__Paenibacillus_A phocaensis	1	NA	NA	NCBI	Isolate	Direct	HQ	98.63	0	218069	5515107	NA	2461	1551	112	20	NA
HRGM_Genome_1192	GUT_GENOME231250	d__Bacteria;p__Firmicutes_I;c__Bacilli_A;o__Paenibacillales;f__Paenibacillaceae;g__Paenibacillus_A;s__	2	North America	United States	HGM	MAG	Direct	MQ	74.14	0	174654	5721146	0	1635	1550	0	20	NA
HRGM_Genome_1193	GUT_GENOME096533	d__Bacteria;p__Firmicutes_I;c__Bacilli_A;o__Paenibacillales;f__Paenibacillaceae;g__Paenibacillus_A;s__Paenibacillus_A senegalimassiliensis	1	NA	NA	NCBI	Isolate	Direct	HQ	99.85	0.8	924910	5059704	NA	1694	1551	112	20	NA
HRGM_Genome_1194	GUT_GENOME096534	d__Bacteria;p__Firmicutes_A;c__Clostridia;o__Oscillospirales;f__Ruminococcaceae;g__Fournierella;s__Fournierella massiliensis	16	NA;North America;Asia;Europe	Spain;NA;China;Russia;Japan;United States	NCBI;HGM;KIJ;CIBIO;EBI	MAG;Isolate	Direct	HQ	99.32	0.23	396958	3829505	NA	2924	1525	109	20	16.7932
HRGM_Genome_1195	KIJ_genome_28853	d__Bacteria;p__Firmicutes_A;c__Clostridia;o__Oscillospirales;f__Ruminococcaceae;g__Fournierella;s__	14	Europe;North America;Asia	Austria;South Korea;China;Japan;France;United States;United Kingdom	CIBIO;HGM;KIJ;EBI	MAG	Indirect	NC	98.46	0.061	189198	2570464	1.09058	0	0	0	20	20.132
HRGM_Genome_1196	KIJ_genome_13924	d__Bacteria;p__Firmicutes_A;c__Clostridia;o__Oscillospirales;f__Ruminococcaceae;g__Fournierella;s__Fournierella sp002159185	3	Asia	Japan	KIJ	MAG	NA	NC	92.51	0.226	122901	3485007	0.0160132	0	0	0	20	NA
HRGM_Genome_1197	GUT_GENOME121429	d__Bacteria;p__Firmicutes_A;c__Clostridia;o__Oscillospirales;f__Ruminococcaceae;g__Fournierella;s__	1	Europe	Spain	CIBIO	MAG	NA	MQ	52.95	0	2952	1199669	1.73	0	0	0	4	NA
HRGM_Genome_1198	GUT_GENOME096535	d__Bacteria;p__Firmicutes_A;c__Clostridia;o__Lachnospirales;f__Lachnospiraceae;g__Faecalicatena;s__Faecalicatena sp001487105	4	Europe;NA;Asia	China;South Korea;NA;United Kingdom	NCBI;HBC;KIJ;CGR	MAG;Isolate	Direct	NC	99.42	0.15	2164948	3069885	NA	2887	1526	0	20	NA
HRGM_Genome_1199	GUT_GENOME096536	d__Bacteria;p__Bacteroidota;c__Bacteroidia;o__Bacteroidales;f__Marinifilaceae;g__Gabonibacter;s__Gabonibacter massiliensis	3	NA;Asia;North America	Canada;South Korea;NA	NCBI;HBC;KIJ	MAG;Isolate	Direct	HQ	99.46	0	2324047	3397023	NA	2787	1520	100	20	NA
HRGM_Genome_1200	GUT_GENOME098154	d__Bacteria;p__Bacteroidota;c__Bacteroidia;o__Bacteroidales;f__Marinifilaceae;g__Gabonibacter;s__	5	Europe;Asia	Sweden;China	CIBIO;EBI	MAG	Indirect	NC	99.46	0.18	175618	3329116	0.01	0	0	0	20	NA
HRGM_Genome_1201	GUT_GENOME095991	d__Bacteria;p__Bacteroidota;c__Bacteroidia;o__Bacteroidales;f__Bacteroidaceae;g__Bacteroides;s__Bacteroides eggerthii	431	South America;Oceania;NA;Asia;North America;Europe	Austria;Denmark;Netherlands;Australia;France;United Kingdom;Peru;Spain;Canada;Estonia;Israel;NA;Italy;Sweden;Germany;China;Finland;United States	NCBI;HGM;CIBIO;PATRIC/IMG;CGR;EBI	MAG;Isolate	Direct	HQ	99.24	0	1194706	4197635	NA	2872	1522	105	20	6.96294
HRGM_Genome_1202	KIJ_genome_6968	d__Bacteria;p__Bacteroidota;c__Bacteroidia;o__Bacteroidales;f__Bacteroidaceae;g__Bacteroides;s__Bacteroides stercoris	12	Asia	Japan;South Korea	KIJ	MAG	NA	NC	94.14	0	80635	3530969	0.180516	0	0	105	18	3.81066
HRGM_Genome_1203	KIJ_genome_17543	d__Bacteria;p__Bacteroidota;c__Bacteroidia;o__Bacteroidales;f__Bacteroidaceae;g__Bacteroides;s__Bacteroides stercoris	2	Asia	Japan;South Korea	KIJ	MAG	Direct	MQ	68.83	0.371	76247	2506983	0.179967	1659	981	93	13	NA
HRGM_Genome_1204	KIJ_genome_12978	d__Bacteria;p__Bacteroidota;c__Bacteroidia;o__Bacteroidales;f__Bacteroidaceae;g__Bacteroides;s__Bacteroides stercoris	2	Asia	Japan	KIJ	MAG	Direct	MQ	87.73	3.242	50317	3596097	0.523687	1879	922	111	17	NA
HRGM_Genome_1205	KIJ_genome_14403	d__Bacteria;p__Bacteroidota;c__Bacteroidia;o__Bacteroidales;f__Bacteroidaceae;g__Bacteroides;s__Bacteroides eggerthii	1	Asia	Japan	KIJ	MAG	NA	NC	91.52	2.973	68906	3465458	0.258859	0	0	0	17	NA
HRGM_Genome_1206	KIJ_genome_15416	d__Bacteria;p__Bacteroidota;c__Bacteroidia;o__Bacteroidales;f__Bacteroidaceae;g__Bacteroides;s__Bacteroides stercoris	34	Asia	Japan;South Korea	KIJ	MAG	Indirect	NC	98.6	0.702	48654	3915561	0.180188	1267	0	0	19	6.33014
HRGM_Genome_1207	KIJ_genome_3881	d__Bacteria;p__Bacteroidota;c__Bacteroidia;o__Bacteroidales;f__Bacteroidaceae;g__Bacteroides;s__Bacteroides eggerthii	30	Asia	Japan;South Korea	KIJ	MAG	Direct	HQ	98.73	0	138698	4389779	0.065744	1868	606	111	20	5.59465
HRGM_Genome_1208	KIJ_genome_14911	d__Bacteria;p__Bacteroidota;c__Bacteroidia;o__Bacteroidales;f__Bacteroidaceae;g__Bacteroides;s__Bacteroides stercoris	1	Asia	Japan	KIJ	MAG	NA	NC	94.19	0.371	129633	3602849	0.575567	0	0	0	19	NA
HRGM_Genome_1209	KIJ_genome_2657	d__Bacteria;p__Bacteroidota;c__Bacteroidia;o__Bacteroidales;f__Bacteroidaceae;g__Bacteroides;s__Bacteroides stercoris	161	Asia	Japan;South Korea;India	KIJ	MAG	Indirect	NC	98.88	0	76125	3802681	0.0133217	0	0	0	19	11.2346
HRGM_Genome_1210	KIJ_genome_8693	d__Bacteria;p__Bacteroidota;c__Bacteroidia;o__Bacteroidales;f__Bacteroidaceae;g__Bacteroides;s__Bacteroides eggerthii	1	Asia	Japan	KIJ	MAG	NA	MQ	88.31	1.626	79358	3925721	1.12918	2881	0	109	16	NA
HRGM_Genome_1211	GUT_GENOME000554	d__Bacteria;p__Bacteroidota;c__Bacteroidia;o__Bacteroidales;f__Bacteroidaceae;g__Bacteroides;s__Bacteroides clarus	153	Oceania;NA;Asia;North America;Europe	Austria;Denmark;South Korea;France;United Kingdom;Fiji;Canada;Spain;Estonia;Israel;NA;Sweden;Germany;China;Finland;Japan;United States	HGM;HBC;KIJ;CIBIO;EBI;NCBI;CGR;PATRIC/IMG	MAG;Isolate	Direct	HQ	99.26	0	655330	3966587	NA	2869	1295	105	20	8.47885
HRGM_Genome_1212	KIJ_genome_2815	d__Bacteria;p__Bacteroidota;c__Bacteroidia;o__Bacteroidales;f__Bacteroidaceae;g__Bacteroides;s__Bacteroides eggerthii	3	Asia	Japan	KIJ	MAG	NA	NC	96.43	3.345	90681	3955649	0.496847	1423	0	0	19	NA
HRGM_Genome_1213	GUT_GENOME239662	d__Bacteria;p__Bacteroidota;c__Bacteroidia;o__Bacteroidales;f__Bacteroidaceae;g__Bacteroides;s__Bacteroides stercoris	1837	Oceania;NA;North America;Asia;Europe	Mongolia;Austria;Slovakia;Denmark;Netherlands;Bangladesh;France;Ireland;Fiji;United Kingdom;Canada;Spain;Singapore;Russia;Estonia;Israel;NA;Italy;Sweden;Kazakhstan;Germany;China;Finland;Japan;United States	NCBI;HGM;HBC;CIBIO;PATRIC/IMG;CGR;EBI	MAG;Isolate	Direct	HQ	99.26	0	123146	3833821	NA	2871	1522	105	20	10.2238
HRGM_Genome_1214	GUT_GENOME001341	d__Bacteria;p__Bacteroidota;c__Bacteroidia;o__Bacteroidales;f__Bacteroidaceae;g__Bacteroides;s__Bacteroides sp003545565	9	Europe;Asia	Sweden;Israel;China;Kazakhstan	CIBIO;CGR;EBI	MAG;Isolate	Direct	HQ	98.88	0	353973	3747128	NA	2873	1522	105	20	NA
HRGM_Genome_1215	GUT_GENOME101636	d__Bacteria;p__Bacteroidota;c__Bacteroidia;o__Bacteroidales;f__Bacteroidaceae;g__Bacteroides;s__Bacteroides gallinarum	6	North America	United States	CIBIO;HGM	MAG	NA	NC	96.64	0.09	138431	3951783	0.02	0	0	0	20	NA
HRGM_Genome_1216	GUT_GENOME096538	d__Bacteria;p__Firmicutes_A;c__Clostridia;o__Lachnospirales;f__Lachnospiraceae;g__Clostridium_M;s__Clostridium_M sp001517625	429	NA;North America;Asia;Europe	Mongolia;Austria;Denmark;South Korea;NA;Sweden;France;United Kingdom;Kazakhstan;Canada;Spain;Germany;China;Finland;Japan;United States	NCBI;HGM;KIJ;CIBIO;EBI	MAG;Isolate	Direct	HQ	99.37	0	1822226	3412690	NA	2879	1525	98	20	8.97971
HRGM_Genome_1217	KIJ_genome_16351	d__Bacteria;p__Firmicutes_A;c__Clostridia;o__Lachnospirales;f__Lachnospiraceae;g__Clostridium_M;s__	98	NA;North America;Asia;Europe	South Korea;Denmark;NA;Sweden;Spain;China;Estonia;Japan;United States	CIBIO;HGM;KIJ;EBI	MAG	Indirect	NC	99.36	0	337545	3321413	0.190607	0	0	0	18	2.96033
HRGM_Genome_1218	GUT_GENOME096540	d__Bacteria;p__Actinobacteriota;c__Actinobacteria;o__Mycobacteriales;f__Mycobacteriaceae;g__Corynebacterium;s__Corynebacterium ammoniagenes	2	NA	NA	NCBI	Isolate	Direct	HQ	99.34	0	2790185	2790185	NA	3064	1522	110	20	NA
HRGM_Genome_1219	GUT_GENOME096541	d__Bacteria;p__Proteobacteria;c__Gammaproteobacteria;o__Xanthomonadales;f__Xanthomonadaceae;g__Xanthomonas_B;s__Xanthomonas_B massiliensis	1	NA	NA	NCBI	Isolate	Direct	HQ	98.7	1.3	1278062	3689702	NA	2873	1540	104	20	NA
HRGM_Genome_1220	GUT_GENOME142418	d__Bacteria;p__Proteobacteria;c__Gammaproteobacteria;o__Xanthomonadales;f__Xanthomonadaceae;g__Stenotrophomonas;s__Stenotrophomonas bentonitica	3	Europe;NA	NA;Italy	CIBIO;PATRIC/IMG	MAG;Isolate	Direct	HQ	99.66	0.6	157671	4114905	NA	2875	1542	104	20	NA
HRGM_Genome_1221	GUT_GENOME142419	d__Bacteria;p__Proteobacteria;c__Gammaproteobacteria;o__Xanthomonadales;f__Xanthomonadaceae;g__Stenotrophomonas;s__Stenotrophomonas maltophilia_AK	5	NA;North America	United States;NA	PATRIC/IMG;EBI	MAG;Isolate	Direct	HQ	99.86	0	52610	4491970	NA	2876	1540	104	20	NA
HRGM_Genome_1222	GUT_GENOME143519	d__Bacteria;p__Proteobacteria;c__Gammaproteobacteria;o__Xanthomonadales;f__Xanthomonadaceae;g__Stenotrophomonas;s__Stenotrophomonas maltophilia_F	2	North America	United States	PATRIC/IMG	Isolate	Direct	HQ	100	0	52023	4867831	NA	2874	1540	104	20	NA
HRGM_Genome_1223	GUT_GENOME242264	d__Bacteria;p__Proteobacteria;c__Gammaproteobacteria;o__Xanthomonadales;f__Xanthomonadaceae;g__Stenotrophomonas;s__	3	Europe	Estonia	CIBIO;HGM;EBI	MAG	Indirect	NC	98.47	0.17	28516	4541486	0	0	0	0	20	NA
HRGM_Genome_1224	GUT_GENOME243585	d__Bacteria;p__Proteobacteria;c__Gammaproteobacteria;o__Xanthomonadales;f__Xanthomonadaceae;g__Stenotrophomonas;s__Stenotrophomonas maltophilia_S	47	North America	Canada	CIBIO	MAG	Direct	HQ	99.31	0.19	19213	4722963	0.14	2876	1542	104	20	0.200735
HRGM_Genome_1225	GUT_GENOME176465	d__Bacteria;p__Proteobacteria;c__Gammaproteobacteria;o__Xanthomonadales;f__Xanthomonadaceae;g__Stenotrophomonas;s__Stenotrophomonas maltophilia	2	North America	United States	HGM;EBI	MAG	NA	MQ	89.86	1.66	15863	4276654	0.01	0	0	104	20	NA
HRGM_Genome_1226	GUT_GENOME218226	d__Bacteria;p__Proteobacteria;c__Gammaproteobacteria;o__Xanthomonadales;f__Xanthomonadaceae;g__Stenotrophomonas;s__	1	South America	El Salvador	HGM	MAG	NA	MQ	60.93	1.27	4717	1766327	0.63	0	0	0	15	NA
HRGM_Genome_1227	GUT_GENOME232194	d__Bacteria;p__Proteobacteria;c__Gammaproteobacteria;o__Xanthomonadales;f__Xanthomonadaceae;g__Stenotrophomonas;s__Stenotrophomonas sp003028475	1	North America	United States	HGM	MAG	NA	NC	93.7	0	140510	4365701	1.98	0	0	104	20	NA
HRGM_Genome_1228	GUT_GENOME232302	d__Bacteria;p__Proteobacteria;c__Gammaproteobacteria;o__Xanthomonadales;f__Xanthomonadaceae;g__Stenotrophomonas;s__Stenotrophomonas maltophilia_AM	4	North America	United States	HGM;EBI	MAG	NA	NC	94.83	1.37	274866	4562306	NA	0	0	99	20	NA
HRGM_Genome_1229	GUT_GENOME096546	d__Bacteria;p__Firmicutes_A;c__Clostridia;o__Oscillospirales;f__Acutalibacteraceae;g__Acutalibacter;s__Acutalibacter timonensis	11	Europe;NA;North America	Sweden;United States;NA	CIBIO;HGM;NCBI;EBI	MAG;Isolate	Direct	HQ	98.66	0.34	853189	3671597	NA	2833	1537	108	20	2.02534
HRGM_Genome_1230	KIJ_genome_7567	d__Bacteria;p__Firmicutes_A;c__Clostridia;o__Oscillospirales;f__Acutalibacteraceae;g__Acutalibacter;s__Acutalibacter timonensis	1	Asia	Japan	KIJ	MAG	Direct	MQ	87.13	2.93	8298	4288553	0.791105	0	799	108	16	NA
HRGM_Genome_1231	KIJ_genome_2004	d__Bacteria;p__Firmicutes_A;c__Clostridia;o__Lachnospirales;f__Lachnospiraceae;g__Bacteroides_F;s__Bacteroides_F pectinophilus	171	South America;Africa;Oceania;NA;Asia;North America;Europe	Austria;Denmark;South Korea;Netherlands;Bangladesh;France;India;United Kingdom;Fiji;Peru;Spain;Canada;Israel;NA;Sweden;Kazakhstan;Madagascar;China;United States	NCBI;HGM;KIJ;CIBIO;PATRIC/IMG;EBI	MAG;Isolate	Indirect	NC	98.9	0.167	32075	2425880	1.42194	0	0	0	18	10.0166
HRGM_Genome_1232	GUT_GENOME096547	d__Bacteria;p__Actinobacteriota;c__Actinobacteria;o__Mycobacteriales;f__Mycobacteriaceae;g__Corynebacterium;s__Corynebacterium provencense	1	NA	NA	NCBI	Isolate	Direct	HQ	95.92	1.01	1419882	3084178	NA	3059	1516	110	20	NA
HRGM_Genome_1233	GUT_GENOME096548	d__Bacteria;p__Firmicutes_A;c__Clostridia;o__Tissierellales;f__Helcococcaceae;g__Murdochiella;s__Murdochiella massiliensis	3	NA;North America	Canada;NA	CIBIO;NCBI	MAG;Isolate	Direct	HQ	97.26	0	1293679	1642295	NA	3026	1521	111	20	NA
HRGM_Genome_1234	GUT_GENOME096574	d__Bacteria;p__Firmicutes_A;c__Clostridia;o__Tissierellales;f__Helcococcaceae;g__Murdochiella;s__Murdochiella vaginalis	1	NA	NA	NCBI	Isolate	Direct	HQ	97.26	0	1671491	1671491	NA	3026	1521	111	20	NA
HRGM_Genome_1235	GUT_GENOME243237	d__Bacteria;p__Firmicutes_A;c__Clostridia;o__Tissierellales;f__Helcococcaceae;g__Levyella;s__Levyella massiliensis	26	Asia;North America	Canada;Bangladesh;China	CIBIO;EBI	MAG	Indirect	NC	96.95	0	59687	1379804	0.03	0	0	111	20	10.6296
HRGM_Genome_1236	GUT_GENOME243411	d__Bacteria;p__Firmicutes_A;c__Clostridia;o__Tissierellales;f__Helcococcaceae;g__Murdochiella;s__	3	North America	Canada	CIBIO	MAG	NA	NC	96.85	0.04	27349	1336631	0.15	0	0	111	17	NA
HRGM_Genome_1237	GUT_GENOME096550	d__Bacteria;p__Firmicutes_I;c__Bacilli_A;o__Paenibacillales;f__Paenibacillaceae;g__GM2;s__GM2 sp900069005	1	NA	NA	NCBI	Isolate	Direct	HQ	99.26	0.59	230752	5846629	NA	1497	1550	111	20	NA
HRGM_Genome_1238	GUT_GENOME096551	d__Bacteria;p__Firmicutes_A;c__Clostridia;o__Lachnospirales;f__Lachnospiraceae;g__Lachnoclostridium;s__Lachnoclostridium sp900078195	1	NA	NA	NCBI	Isolate	Direct	HQ	99.11	2.68	2665357	4599950	NA	2894	1529	98	20	NA
HRGM_Genome_1239	GUT_GENOME243814	d__Bacteria;p__Firmicutes_A;c__Clostridia;o__Lachnospirales;f__Lachnospiraceae;g__Lachnoclostridium;s__	1	North America	Canada	CIBIO	MAG	NA	NC	98.43	2.68	93106	4856301	0.03	0	0	0	20	NA
HRGM_Genome_1240	GUT_GENOME096553	d__Bacteria;p__Actinobacteriota;c__Actinobacteria;o__Mycobacteriales;f__Mycobacteriaceae;g__Corynebacterium;s__Corynebacterium bouchesdurhonense	1	NA	NA	NCBI	Isolate	Direct	HQ	99.07	1.32	466397	2255536	NA	3059	1504	106	20	NA
HRGM_Genome_1241	GUT_GENOME103752	d__Bacteria;p__Actinobacteriota;c__Actinobacteria;o__Mycobacteriales;f__Mycobacteriaceae;g__Corynebacterium;s__Corynebacterium afermentans	2	Europe	France;NA	NCBI;PATRIC/IMG	Isolate	Direct	HQ	97.32	0	97916	2240769	NA	2398	1513	105	20	NA
HRGM_Genome_1242	GUT_GENOME096555	d__Bacteria;p__Actinobacteriota;c__Coriobacteriia;o__Coriobacteriales;f__Atopobiaceae;g__Olegusella;s__Olegusella massiliensis	3	NA;North America	Canada;NA	CIBIO;NCBI	MAG;Isolate	Direct	HQ	100	0	1755906	1806744	NA	2919	1509	107	20	NA
HRGM_Genome_1243	GUT_GENOME096557	d__Bacteria;p__Firmicutes_A;c__Clostridia;o__Peptostreptococcales;f__Anaerovoracaceae;g__Emergencia;s__Emergencia timonensis	12	NA;North America;Asia;Europe	Canada;South Korea;NA;China;Japan;United States;United Kingdom	NCBI;HBC;KIJ;CIBIO;CGR;EBI	MAG;Isolate	Direct	HQ	99.29	0.71	2076040	4661482	NA	2881	1514	110	20	7.83857
HRGM_Genome_1244	GUT_GENOME137446	d__Bacteria;p__Firmicutes_A;c__Clostridia;o__Peptostreptococcales;f__Anaerovoracaceae;g__Emergencia;s__	2	Europe	Spain	CIBIO;EBI	MAG	Direct	NC	98.23	3.19	27548	4665652	0.05	0	731	110	17	NA
HRGM_Genome_1245	GUT_GENOME000246	d__Bacteria;p__Firmicutes_A;c__Clostridia;o__Peptostreptococcales;f__Anaerovoracaceae;g__Emergencia;s__Emergencia sp900066695	1	Europe	United Kingdom	HBC	Isolate	Direct	HQ	100	0.71	739639	4295701	NA	2881	1513	110	20	NA
HRGM_Genome_1246	GUT_GENOME096559	d__Bacteria;p__Firmicutes_I;c__Bacilli_A;o__Paenibacillales;f__Paenibacillaceae;g__Paenibacillus_U;s__Paenibacillus_U tuaregi	1	NA	NA	NCBI	Isolate	Direct	HQ	99.78	0.06	5631190	5668632	NA	2919	1550	112	20	NA
HRGM_Genome_1247	GUT_GENOME096560	d__Bacteria;p__Firmicutes;c__Bacilli;o__Bacillales;f__Amphibacillaceae;g__Gracilibacillus;s__Gracilibacillus timonensis	1	NA	NA	NCBI	Isolate	Direct	HQ	98.68	0.77	854682	4547476	NA	2914	1562	109	20	NA
HRGM_Genome_1248	GUT_GENOME095993	d__Bacteria;p__Firmicutes_A;c__Clostridia;o__Lachnospirales;f__Lachnospiraceae;g__Coprococcus_B;s__Coprococcus_B comes	263	Oceania;NA;North America;Asia;Europe	Mongolia;Austria;Denmark;South Korea;Netherlands;France;United Kingdom;Fiji;Canada;Spain;Israel;NA;Italy;Sweden;Kazakhstan;Germany;China;Japan;United States	NCBI;HGM;HBC;KIJ;CIBIO;PATRIC/IMG;CGR;EBI	MAG;Isolate	Direct	HQ	99.42	0	847455	3242215	NA	2700	1527	95	20	11.0061
HRGM_Genome_1249	KIJ_genome_21377	d__Bacteria;p__Firmicutes_A;c__Clostridia;o__Lachnospirales;f__Lachnospiraceae;g__Coprococcus_B;s__	1	Asia	Japan	KIJ	MAG	NA	MQ	89.41	4.678	57728	2555635	0.565269	0	0	0	14	NA
HRGM_Genome_1250	KIJ_genome_15376	d__Bacteria;p__Firmicutes_A;c__Clostridia;o__Lachnospirales;f__Lachnospiraceae;g__Coprococcus_B;s__Coprococcus_B comes	3	Asia	Japan	KIJ	MAG	NA	MQ	85.86	1.169	66890	2656415	0.624427	0	0	0	13	NA
HRGM_Genome_1251	GUT_GENOME283609	d__Bacteria;p__Firmicutes_A;c__Clostridia;o__Lachnospirales;f__Lachnospiraceae;g__Coprococcus_B;s__	1	Europe	France	CIBIO	MAG	NA	MQ	78.3	0.19	37317	1975488	0.44	0	0	0	13	NA
HRGM_Genome_1252	GUT_GENOME096561	d__Bacteria;p__Firmicutes_A;c__Clostridia;o__Christensenellales;f__Christensenellaceae;g__Christensenella_A;s__Christensenella_A timonensis	1	NA	NA	NCBI	Isolate	Direct	HQ	97.98	0.81	2314156	2650850	NA	2915	1533	111	20	NA
HRGM_Genome_1253	GUT_GENOME096562	d__Bacteria;p__Bacteroidota;c__Bacteroidia;o__Bacteroidales;f__Marinifilaceae;g__Odoribacter;s__Odoribacter massiliensis	53	Europe;NA;Asia;North America	Mongolia;Denmark;NA;Sweden;France;United Kingdom;Canada;Spain;China;Israel;United States	NCBI;HGM;HBC;CIBIO;CGR;EBI	MAG;Isolate	Direct	HQ	99.89	0	4124789	4410591	NA	2883	1524	103	20	4.01233
HRGM_Genome_1254	GUT_GENOME096563	d__Bacteria;p__Bacteroidota;c__Bacteroidia;o__Bacteroidales;f__Marinifilaceae;g__Butyricimonas;s__Butyricimonas synergistica	2	NA;Asia	South Korea;NA	NCBI;KIJ	MAG;Isolate	Direct	HQ	100	0	1295486	4965295	NA	2870	1519	102	20	NA
HRGM_Genome_1255	KIJ_genome_2658	d__Bacteria;p__Bacteroidota;c__Bacteroidia;o__Bacteroidales;f__Marinifilaceae;g__Butyricimonas;s__Butyricimonas sp900184685	1	Asia	South Korea	KIJ	MAG	NA	NC	95.87	0.537	58432	5094176	1.15425	0	0	0	14	NA
HRGM_Genome_1256	KIJ_genome_5091	d__Bacteria;p__Bacteroidota;c__Bacteroidia;o__Bacteroidales;f__Marinifilaceae;g__Butyricimonas;s__Butyricimonas sp900184685	1	Asia	South Korea	KIJ	MAG	NA	NC	100	0	222686	5235357	0.120486	0	0	0	18	NA
HRGM_Genome_1257	GUT_GENOME156886	d__Bacteria;p__Bacteroidota;c__Bacteroidia;o__Bacteroidales;f__Marinifilaceae;g__Butyricimonas;s__Butyricimonas sp900184685	4	Asia	China	CIBIO;EBI	MAG	NA	MQ	82.53	2.24	33901	4364814	0.28	0	0	103	18	NA
HRGM_Genome_1258	GUT_GENOME253273	d__Bacteria;p__Bacteroidota;c__Bacteroidia;o__Bacteroidales;f__Marinifilaceae;g__Butyricimonas;s__	1	Europe	United Kingdom	CIBIO	MAG	NA	MQ	65.88	0	4597	3566031	0.06	0	0	0	16	NA
HRGM_Genome_1259	GUT_GENOME213063	d__Bacteria;p__Bacteroidota;c__Bacteroidia;o__Bacteroidales;f__Marinifilaceae;g__Butyricimonas;s__	5	North America	United States	CIBIO;HGM	MAG	NA	NC	96.51	0.54	14711	5334161	0.87	0	0	88	20	NA
HRGM_Genome_1260	GUT_GENOME096564	d__Bacteria;p__Firmicutes_A;c__Clostridia;o__Clostridiales;f__Clostridiaceae;g__Clostridium_P;s__Clostridium_P mediterraneense	1	NA	NA	NCBI	Isolate	Direct	HQ	100	0.81	2631890	3083338	NA	2903	1510	107	20	NA
HRGM_Genome_1261	GUT_GENOME096565	d__Bacteria;p__Actinobacteriota;c__Actinobacteria;o__Mycobacteriales;f__Mycobacteriaceae;g__Corynebacterium;s__Corynebacterium phoceense	1	NA	NA	NCBI	Isolate	Direct	NC	96.91	1.81	1895604	2793222	NA	2348	1516	0	20	NA
HRGM_Genome_1262	GUT_GENOME207650	d__Bacteria;p__Actinobacteriota;c__Actinobacteria;o__Mycobacteriales;f__Mycobacteriaceae;g__Corynebacterium;s__Corynebacterium simulans	1	North America	United States	EBI	MAG	NA	MQ	69.88	0	7666	1741617	0.76	0	0	0	12	NA
HRGM_Genome_1263	GUT_GENOME231532	d__Bacteria;p__Actinobacteriota;c__Actinobacteria;o__Mycobacteriales;f__Mycobacteriaceae;g__Corynebacterium;s__Corynebacterium striatum	6	North America	United States	HGM;EBI	MAG	Direct	HQ	99.23	0.53	99701	2788808	0.58	3047	1514	106	20	NA
HRGM_Genome_1264	KIJ_genome_17809	d__Bacteria;p__Firmicutes_C;c__Negativicutes;o__Acidaminococcales;f__Acidaminococcaceae;g__Acidaminococcus;s__Acidaminococcus massiliensis	65	Europe;NA;Asia	Mongolia;South Korea;NA;France;Kazakhstan;Spain;China;Estonia;Japan	NCBI;HGM;KIJ;CIBIO;EBI	MAG;Isolate	Indirect	NC	100	0	154675	2278662	0.136694	0	0	0	20	19.9211
HRGM_Genome_1265	KIJ_genome_18198	d__Bacteria;p__Firmicutes_C;c__Negativicutes;o__Acidaminococcales;f__Acidaminococcaceae;g__Acidaminococcus;s__	2	Asia	South Korea	KIJ	MAG	NA	NC	97.65	2.17	20744	2358102	1.00756	0	0	111	20	NA
HRGM_Genome_1266	KIJ_genome_18835	d__Bacteria;p__Firmicutes_C;c__Negativicutes;o__Acidaminococcales;f__Acidaminococcaceae;g__Acidaminococcus;s__	2	Asia	Japan	KIJ	MAG	NA	NC	91.34	1.646	8707	2296017	0.416125	0	0	0	18	NA
HRGM_Genome_1267	GUT_GENOME235244	d__Bacteria;p__Firmicutes_C;c__Negativicutes;o__Acidaminococcales;f__Acidaminococcaceae;g__Acidaminococcus;s__Acidaminococcus timonensis	15	Europe;Oceania;Asia	Japan;Denmark;Fiji	CIBIO;HGM;KIJ;EBI	MAG	Indirect	NC	96.81	0	16839	1890782	NA	0	0	111	15	13.146
HRGM_Genome_1268	GUT_GENOME129224	d__Bacteria;p__Firmicutes_C;c__Negativicutes;o__Acidaminococcales;f__Acidaminococcaceae;g__Acidaminococcus;s__Acidaminococcus sp000437815	57	Europe;Asia	Mongolia;Denmark;Bangladesh;France;Kazakhstan;Spain;China;Japan	CIBIO;HGM;KIJ;EBI	MAG	Indirect	NC	99.38	0	37581	1985893	0.18	0	0	0	20	11.9413
HRGM_Genome_1269	GUT_GENOME044331	d__Bacteria;p__Firmicutes_C;c__Negativicutes;o__Acidaminococcales;f__Acidaminococcaceae;g__Acidaminococcus;s__Acidaminococcus fermentans	140	Oceania;North America;Asia;Europe	Mongolia;Austria;South Korea;Denmark;Netherlands;France;Fiji;Germany;Spain;China;Japan;United States	CIBIO;HGM;KIJ;EBI	MAG	Indirect	NC	99.38	0	56161	2058329	0.04	0	0	111	18	8.05203
HRGM_Genome_1270	GUT_GENOME237511	d__Bacteria;p__Firmicutes_C;c__Negativicutes;o__Acidaminococcales;f__Acidaminococcaceae;g__Acidaminococcus;s__	1	Oceania	Fiji	HGM	MAG	NA	NC	91.78	0.55	8774	1967662	0.09	0	0	111	20	NA
HRGM_Genome_1271	GUT_GENOME096568	d__Bacteria;p__Bacteroidota;c__Bacteroidia;o__Bacteroidales;f__Bacteroidaceae;g__F0040;s__F0040 sp900095835	1	NA	NA	NCBI	Isolate	Direct	HQ	97.3	1.49	2762878	2771606	NA	2880	1522	105	20	NA
HRGM_Genome_1272	KIJ_genome_385	d__Bacteria;p__Bacteroidota;c__Bacteroidia;o__Bacteroidales;f__Bacteroidaceae;g__F0040;s__F0040 sp000318095	2	Europe;Asia	Japan;Germany	CIBIO;KIJ	MAG	NA	NC	97.49	0.743	69325	2434281	0.38247	0	0	0	16	NA
HRGM_Genome_1273	GUT_GENOME096570	d__Bacteria;p__Firmicutes_C;c__Negativicutes;o__Veillonellales;f__Megasphaeraceae;g__Anaeroglobus;s__Anaeroglobus massiliensis	43	Europe;NA;North America	Canada;Spain;Denmark;NA;Sweden;United States	CIBIO;HGM;NCBI;EBI	MAG;Isolate	Direct	HQ	99.4	0	1611777	1715864	NA	2912	1565	109	20	11.2381
HRGM_Genome_1274	KIJ_genome_26896	d__Bacteria;p__Firmicutes_C;c__Negativicutes;o__Selenomonadales;f__Selenomonadaceae;g__Mitsuokella;s__Mitsuokella multacida	152	Oceania;NA;North America;Asia;Europe	Mongolia;Denmark;South Korea;Netherlands;NA;Sweden;France;India;Kazakhstan;Fiji;Germany;Spain;China;Japan;Israel;United States	NCBI;HGM;KIJ;CIBIO;PATRIC/IMG;CGR;EBI	MAG;Isolate	Indirect	NC	100	0.077	426215	2577072	0.126772	0	0	0	20	30.9242
HRGM_Genome_1275	KIJ_genome_17997	d__Bacteria;p__Firmicutes_C;c__Negativicutes;o__Selenomonadales;f__Selenomonadaceae;g__Mitsuokella;s__Mitsuokella jalaludinii	238	South America;Oceania;North America;Asia;Europe	Mongolia;Austria;South Korea;Denmark;Netherlands;France;United Kingdom;Fiji;Peru;Spain;Canada;Israel;Kazakhstan;China;Japan;United States	HGM;HBC;KIJ;CIBIO;PATRIC/IMG;EBI	MAG;Isolate	Indirect	NC	100	0.077	121872	2215573	0.0759416	0	0	0	20	22.9283
HRGM_Genome_1276	KIJ_genome_17752	d__Bacteria;p__Firmicutes_C;c__Negativicutes;o__Selenomonadales;f__Selenomonadaceae;g__Mitsuokella;s__	9	South America;North America;Asia;Europe	Peru;Denmark;Japan;United States;Kazakhstan	CIBIO;HGM;KIJ;EBI	MAG	NA	NC	99.53	0.077	84785	2294140	0.0341577	0	0	0	20	NA
HRGM_Genome_1277	GUT_GENOME000996	d__Bacteria;p__Firmicutes_C;c__Negativicutes;o__Selenomonadales;f__Selenomonadaceae;g__Mitsuokella;s__	6	Asia	China	CIBIO;CGR;EBI	MAG;Isolate	Direct	HQ	100	0.08	74139	2580820	NA	2699	1560	107	20	NA
HRGM_Genome_1278	GUT_GENOME096571	d__Bacteria;p__Firmicutes_A;c__Clostridia;o__Oscillospirales;f__Ruminococcaceae;g__Massilioclostridium;s__Massilioclostridium coli	2	Europe;NA	NA;United Kingdom	NCBI;HBC	Isolate	Direct	HQ	98.66	0	1698311	2985330	NA	2833	1521	98	20	NA
HRGM_Genome_1279	GUT_GENOME096572	d__Bacteria;p__Firmicutes_C;c__Negativicutes;o__Veillonellales;f__Megasphaeraceae;g__Caecibacter;s__Caecibacter massiliensis	26	Europe;NA;Asia	Mongolia;Austria;Denmark;South Korea;NA;Sweden;France;Kazakhstan;Germany;China;Japan	NCBI;HGM;KIJ;CIBIO;EBI	MAG;Isolate	Direct	HQ	100	0	2649084	2650542	NA	2907	1563	109	20	9.78773
HRGM_Genome_1280	KIJ_genome_7605	d__Bacteria;p__Firmicutes_C;c__Negativicutes;o__Veillonellales;f__Megasphaeraceae;g__Caecibacter;s__	82	Oceania;North America;Asia;Europe	South Korea;Netherlands;China;Japan;United States;Fiji	HGM;KIJ;CIBIO;CGR;EBI	MAG;Isolate	Indirect	NC	100	0	16495	2351585	0.0447343	0	0	108	16	15.5802
HRGM_Genome_1281	GUT_GENOME100276	d__Archaea;p__Halobacterota;c__Halobacteria;o__Halobacteriales;f__Haloferacaceae;g__Haloferax;s__Haloferax massiliensis	1	NA	NA	NCBI	Isolate	Direct	NC	99.25	0	835470	4015175	NA	0	0	0	20	NA
HRGM_Genome_1282	GUT_GENOME132202	d__Archaea;p__Thermoplasmatota;c__Thermoplasmata;o__Methanomassiliicoccales;f__Methanomassiliicoccaceae;g__Methanomassiliicoccus_A;s__Methanomassiliicoccus_A intestinalis	18	Europe;North America	Denmark;NA;Sweden;France;United States;United Kingdom	NCBI;HGM;CIBIO;PATRIC/IMG;EBI	MAG;Isolate	Direct	NC	98.79	0.81	1931651	1931651	NA	0	0	0	20	5.83555
HRGM_Genome_1283	KIJ_genome_15061	d__Archaea;p__Thermoplasmatota;c__Thermoplasmata;o__Methanomassiliicoccales;f__Methanomassiliicoccaceae;g__Methanomassiliicoccus_A;s__	2	Asia	Japan;Israel	CIBIO;KIJ	MAG	Direct	NC	98.79	1.612	156068	1817313	0.00551072	0	0	0	20	NA
HRGM_Genome_1284	GUT_GENOME044241	d__Archaea;p__Thermoplasmatota;c__Thermoplasmata;o__Methanomassiliicoccales;f__Methanomassiliicoccaceae;g__Methanomassiliicoccus_A;s__	3	Europe	Denmark	EBI	MAG	Direct	NC	97.98	0	117927	1739504	0.01	0	0	0	20	NA
HRGM_Genome_1285	GUT_GENOME132203	d__Archaea;p__Thermoplasmatota;c__Thermoplasmata;o__Methanomassiliicoccales;f__Methanomassiliicoccaceae;g__Methanomassiliicoccus;s__Methanomassiliicoccus luminyensis	2	NA	NA	NCBI;PATRIC/IMG	Isolate	Direct	NC	98.39	0	167531	2620233	NA	0	0	0	20	NA
HRGM_Genome_1286	GUT_GENOME132204	d__Archaea;p__Euryarchaeota;c__Methanobacteria;o__Methanobacteriales;f__Methanobacteriaceae;g__Methanobrevibacter_A;s__Methanobrevibacter_A oralis	1	NA	NA	NCBI	Isolate	Direct	NC	96.8	0	88069	2083511	NA	0	0	0	20	NA
HRGM_Genome_1287	GUT_GENOME132205	d__Archaea;p__Euryarchaeota;c__Methanobacteria;o__Methanobacteriales;f__Methanobacteriaceae;g__Methanobrevibacter_A;s__Methanobrevibacter_A smithii	823	South America;Africa;Oceania;NA;Asia;North America;Europe	Austria;Denmark;South Korea;Netherlands;Australia;France;Fiji;United Kingdom;Peru;Canada;Spain;Israel;NA;Italy;Sweden;Kazakhstan;Germany;Madagascar;El Salvador;Norway;China;Russia;Japan;United Republic of Tanzania;United States;Iceland	NCBI;HGM;KIJ;CIBIO;PATRIC/IMG;EBI	MAG;Isolate	Direct	NC	100	0	1719468	1729275	NA	0	0	0	20	12.2863
HRGM_Genome_1288	GUT_GENOME143185	d__Archaea;p__Euryarchaeota;c__Methanobacteria;o__Methanobacteriales;f__Methanobacteriaceae;g__Methanobrevibacter_A;s__Methanobrevibacter_A smithii_A	185	South America;Europe;Asia;North America	Austria;Denmark;Netherlands;Italy;Sweden;France;United Kingdom;Germany;Peru;Israel;United States	CIBIO;PATRIC/IMG;HGM;EBI	MAG;Isolate	Direct	NC	100	0	240345	1926345	NA	0	0	0	20	9.85044
HRGM_Genome_1289	GUT_GENOME263468	d__Archaea;p__Euryarchaeota;c__Methanobacteria;o__Methanobacteriales;f__Methanobacteriaceae;g__Methanobrevibacter_A;s__Methanobrevibacter_A woesei	2	Asia	China	CIBIO;EBI	MAG	NA	NC	100	0	366285	1610769	0.03	0	0	0	20	NA
HRGM_Genome_1290	GUT_GENOME132206	d__Archaea;p__Euryarchaeota;c__Methanobacteria;o__Methanobacteriales;f__Methanobacteriaceae;g__Methanosphaera;s__Methanosphaera stadtmanae	25	Oceania;NA;North America;Asia;Europe	Austria;South Korea;NA;Sweden;Australia;France;Fiji;Israel;United States	NCBI;HGM;KIJ;CIBIO;PATRIC/IMG;EBI	MAG;Isolate	Direct	NC	97.6	0	1767403	1767403	NA	0	0	0	20	2.09091
HRGM_Genome_1291	GUT_GENOME283178	d__Archaea;p__Euryarchaeota;c__Methanobacteria;o__Methanobacteriales;f__Methanobacteriaceae;g__Methanosphaera;s__Methanosphaera sp900322125	1	Europe	France	CIBIO	MAG	NA	NC	97.6	0	31401	1759917	0.11	0	0	0	20	NA
HRGM_Genome_1292	KIJ_genome_11983	d__Bacteria;p__Firmicutes_A;c__Clostridia;o__Lachnospirales;f__Lachnospiraceae;g__Butyrivibrio_A;s__Butyrivibrio_A crossotus	961	South America;Africa;Oceania;NA;Asia;North America;Europe	Mongolia;Austria;Denmark;South Korea;Netherlands;France;Ireland;Fiji;United Kingdom;Peru;Canada;Spain;India;Estonia;Israel;NA;Sweden;Kazakhstan;Germany;Madagascar;El Salvador;China;Russia;United Republic of Tanzania;United States	NCBI;HGM;KIJ;CIBIO;EBI	MAG;Isolate	Indirect	NC	98.65	0	173711	2260777	0.050974	0	0	0	18	12.507
HRGM_Genome_1293	GUT_GENOME095999	d__Bacteria;p__Firmicutes_A;c__Clostridia;o__Peptostreptococcales;f__Peptostreptococcaceae;g__Clostridium_U;s__Clostridium_U hiranonis	8	Asia;North America	China;NA;Japan;United States	NCBI;KIJ;CIBIO;PATRIC/IMG;CGR;EBI	MAG;Isolate	Direct	NC	100	0	575376	2479772	NA	1414	1079	0	16	NA
HRGM_Genome_1294	GUT_GENOME093820	d__Bacteria;p__Firmicutes_A;c__Clostridia;o__Peptostreptococcales;f__Peptostreptococcaceae;g__Clostridium_U;s__	3	Europe	Austria	CIBIO;HGM;EBI	MAG	NA	NC	98.37	1.4	9943	2161926	0.29	0	0	105	8	NA
HRGM_Genome_1295	GUT_GENOME175131	d__Bacteria;p__Firmicutes_A;c__Clostridia;o__Peptostreptococcales;f__Peptostreptococcaceae;g__Clostridium_U;s__	4	Europe;North America	Sweden;Denmark;United States	CIBIO;EBI	MAG	NA	NC	100	0.47	12364	2123910	0.04	0	0	105	6	NA
HRGM_Genome_1296	KIJ_genome_6135	d__Bacteria;p__Desulfobacterota_A;c__Desulfovibrionia;o__Desulfovibrionales;f__Desulfovibrionaceae;g__Desulfovibrio;s__Desulfovibrio piger	384	Africa;Oceania;NA;Asia;North America;Europe	Mongolia;Austria;Denmark;South Korea;Netherlands;France;Fiji;United Kingdom;Canada;Spain;Estonia;Israel;NA;Italy;Sweden;Kazakhstan;Germany;Madagascar;China;Japan;United States	NCBI;HGM;KIJ;CIBIO;PATRIC/IMG;EBI	MAG;Isolate	Indirect	NC	99.28	0.591	232439	2682788	0.145526	0	0	0	20	15.0781
HRGM_Genome_1297	GUT_GENOME261390	d__Bacteria;p__Desulfobacterota_A;c__Desulfovibrionia;o__Desulfovibrionales;f__Desulfovibrionaceae;g__Desulfovibrio;s__Desulfovibrio piger_A	46	Europe;North America;Asia	Austria;Denmark;Netherlands;Sweden;France;Kazakhstan;United Kingdom;Germany;Canada;China;Japan;United States	CIBIO;HGM;KIJ;EBI	MAG	Indirect	NC	99.11	0.59	47016	2386728	0.13	0	0	0	20	4.30839
HRGM_Genome_1298	GUT_GENOME158398	d__Bacteria;p__Desulfobacterota_A;c__Desulfovibrionia;o__Desulfovibrionales;f__Desulfovibrionaceae;g__Desulfovibrio;s__	5	Europe;North America	Canada;Netherlands;United States	CIBIO	MAG	Direct	NC	99.88	1.18	19812	2671909	0.04	0	930	0	20	NA
HRGM_Genome_1299	GUT_GENOME096020	d__Bacteria;p__Firmicutes_A;c__Clostridia;o__Oscillospirales;f__Ruminococcaceae;g__Gemmiger;s__Gemmiger variabile	2	Europe;NA	NA;United Kingdom	NCBI;HBC	Isolate	Direct	HQ	96.77	0	2385595	3245471	NA	1806	1102	111	20	NA
HRGM_Genome_1300	KIJ_genome_291	d__Bacteria;p__Firmicutes_A;c__Clostridia;o__Oscillospirales;f__Ruminococcaceae;g__Gemmiger;s__	4	Asia	Japan;South Korea	KIJ	MAG	NA	NC	96.59	0	116146	2825363	0.519598	0	0	0	17	NA
HRGM_Genome_1301	KIJ_genome_11504	d__Bacteria;p__Firmicutes_A;c__Clostridia;o__Oscillospirales;f__Ruminococcaceae;g__Gemmiger;s__	1	Asia	South Korea	KIJ	MAG	NA	NC	96.13	0	41705	2507365	1.3163	0	0	0	16	NA
HRGM_Genome_1302	KIJ_genome_26885	d__Bacteria;p__Firmicutes_A;c__Clostridia;o__Oscillospirales;f__Ruminococcaceae;g__Gemmiger;s__	1	Asia	South Korea	KIJ	MAG	NA	MQ	83.31	0	65293	2574970	1.21375	0	0	0	13	NA
HRGM_Genome_1303	KIJ_genome_20121	d__Bacteria;p__Firmicutes_A;c__Clostridia;o__Oscillospirales;f__Ruminococcaceae;g__Gemmiger;s__	1	Asia	South Korea	KIJ	MAG	NA	MQ	72.44	0	216036	1367032	0.0325076	0	0	0	16	NA
HRGM_Genome_1304	KIJ_genome_2952	d__Bacteria;p__Firmicutes_A;c__Clostridia;o__Oscillospirales;f__Ruminococcaceae;g__Gemmiger;s__	4	Europe;Asia	Sweden;Japan;Finland	CIBIO;HGM;KIJ	MAG	NA	NC	97.95	0.68	60446	3059752	0.107159	0	0	0	19	NA
HRGM_Genome_1305	KIJ_genome_5476	d__Bacteria;p__Firmicutes_A;c__Clostridia;o__Oscillospirales;f__Ruminococcaceae;g__Gemmiger;s__	1	Asia	Japan	KIJ	MAG	NA	NC	92.33	1.87	14963	2553712	2.02141	0	0	0	17	NA
HRGM_Genome_1306	KIJ_genome_28179	d__Bacteria;p__Firmicutes_A;c__Clostridia;o__Oscillospirales;f__Ruminococcaceae;g__Gemmiger;s__	2	Asia	Japan	KIJ	MAG	NA	MQ	82.28	1.105	6002	2242812	2.66652	0	0	111	15	NA
HRGM_Genome_1307	KIJ_genome_13805	d__Bacteria;p__Firmicutes_A;c__Clostridia;o__Oscillospirales;f__Ruminococcaceae;g__Gemmiger;s__	1	Asia	Japan	KIJ	MAG	NA	MQ	88.34	0.68	14006	2654188	1.54371	0	0	0	15	NA
HRGM_Genome_1308	GUT_GENOME196908	d__Bacteria;p__Firmicutes_A;c__Clostridia;o__Oscillospirales;f__Ruminococcaceae;g__Gemmiger;s__	3	Europe;Asia	Netherlands;China	CIBIO;EBI	MAG	Indirect	NC	90.14	0	147925	2618954	0	2827	0	111	20	NA
HRGM_Genome_1309	GUT_GENOME096029	d__Bacteria;p__Fusobacteriota;c__Fusobacteriia;o__Fusobacteriales;f__Fusobacteriaceae;g__Fusobacterium_C;s__Fusobacterium_C gonidiaformans	17	Africa;NA;Asia;North America;Europe	Canada;Spain;Denmark;NA;Japan;France;United States;Madagascar	NCBI;HGM;KIJ;CIBIO;PATRIC/IMG;EBI	MAG;Isolate	Direct	NC	100	0	965540	1930430	NA	2859	1365	0	20	9.42161
HRGM_Genome_1310	GUT_GENOME141775	d__Bacteria;p__Fusobacteriota;c__Fusobacteriia;o__Fusobacteriales;f__Fusobacteriaceae;g__Fusobacterium_C;s__Fusobacterium_C necrophorum	10	Europe;NA;Asia;North America	Austria;Spain;NA;Japan;France;United States	NCBI;HGM;KIJ;CIBIO;PATRIC/IMG;EBI	MAG;Isolate	Direct	HQ	100	0	107335	2094695	NA	2233	1503	102	20	7.21543
HRGM_Genome_1311	GUT_GENOME096033	d__Bacteria;p__Fusobacteriota;c__Fusobacteriia;o__Fusobacteriales;f__Fusobacteriaceae;g__Fusobacterium_A;s__Fusobacterium_A ulcerans	85	Europe;NA;Asia	Austria;Spain;NA;China;Japan;France;Germany	NCBI;HGM;KIJ;CIBIO;PATRIC/IMG;CGR;EBI	MAG;Isolate	Direct	HQ	100	2.25	1045785	3487504	NA	2902	1502	94	20	10.4517
HRGM_Genome_1312	GUT_GENOME143604	d__Bacteria;p__Fusobacteriota;c__Fusobacteriia;o__Fusobacteriales;f__Fusobacteriaceae;g__Fusobacterium_A;s__Fusobacterium_A varium_B	76	NA;Asia;North America	South Korea;China;NA;Japan;United States	NCBI;HGM;KIJ;CIBIO;PATRIC/IMG;CGR;EBI	MAG;Isolate	Direct	HQ	100	1.12	3303644	3346458	NA	2902	1502	94	20	6.03648
HRGM_Genome_1313	KIJ_genome_17470	d__Bacteria;p__Fusobacteriota;c__Fusobacteriia;o__Fusobacteriales;f__Fusobacteriaceae;g__Fusobacterium_A;s__	21	Asia	Japan;China	CIBIO;HGM;KIJ;EBI	MAG	Direct	NC	100	2.247	16352	3341402	0.0542615	0	1502	94	20	4.87185
HRGM_Genome_1314	KIJ_genome_5673	d__Bacteria;p__Fusobacteriota;c__Fusobacteriia;o__Fusobacteriales;f__Fusobacteriaceae;g__Fusobacterium_A;s__Fusobacterium_A varium_B	2	Asia	Japan	KIJ	MAG	NA	MQ	89.32	2.359	2346	2340651	0.144432	0	0	0	12	NA
HRGM_Genome_1315	KIJ_genome_6482	d__Bacteria;p__Fusobacteriota;c__Fusobacteriia;o__Fusobacteriales;f__Fusobacteriaceae;g__Fusobacterium_A;s__Fusobacterium_A varium_A	4	Asia	Japan;South Korea;China	HGM;KIJ	MAG	NA	NC	98.87	1.123	14987	3309801	0.0479398	0	0	94	17	NA
HRGM_Genome_1316	GUT_GENOME096036	d__Bacteria;p__Firmicutes_A;c__Clostridia;o__Clostridiales;f__Clostridiaceae;g__Clostridium;s__Clostridium tertium	32	South America;NA;Asia;North America;Europe	Denmark;NA;Italy;Sweden;United Kingdom;Canada;China;Colombia;United States	NCBI;HGM;HBC;CIBIO;PATRIC/IMG;EBI	MAG;Isolate	Direct	HQ	100	0	3226588	3813122	NA	2900	1513	111	20	8.81209
HRGM_Genome_1317	GUT_GENOME260250	d__Bacteria;p__Firmicutes_A;c__Clostridia;o__Clostridiales;f__Clostridiaceae;g__Clostridium;s__	7	Europe;Oceania;Asia;North America	United Kingdom;Israel;United States;Fiji	CIBIO;HGM	MAG	NA	NC	97.38	0.81	31473	3516057	0.01	0	0	111	20	NA
HRGM_Genome_1318	GUT_GENOME045758	d__Bacteria;p__Firmicutes_A;c__Clostridia;o__Clostridiales;f__Clostridiaceae;g__Clostridium;s__Clostridium nigeriense	2	Asia	China	CIBIO;EBI	MAG	NA	NC	99.17	1.37	229775	3503945	0.01	0	0	0	18	NA
HRGM_Genome_1319	GUT_GENOME095939	d__Bacteria;p__Firmicutes;c__Bacilli;o__Lactobacillales;f__Lactobacillaceae;g__Lactobacillus_C;s__Lactobacillus_C rhamnosus	189	NA;North America;Asia;Europe	Austria;Denmark;South Korea;Poland;Thailand;India;United Kingdom;Russia;Canada;Singapore;NA;Italy;Sweden;Kazakhstan;China;Finland;Japan;United States	NCBI;HGM;HBC;KIJ;CIBIO;PATRIC/IMG;EBI	MAG;Isolate	Direct	HQ	99.46	0	3010111	3010111	NA	2914	1565	111	20	16.5418
HRGM_Genome_1320	GUT_GENOME142434	d__Bacteria;p__Firmicutes;c__Bacilli;o__Lactobacillales;f__Lactobacillaceae;g__Lactobacillus_C;s__Lactobacillus_C zeae	1	Europe	Italy	PATRIC/IMG	Isolate	Direct	HQ	99.46	0.36	737422	3001027	NA	2421	1565	111	20	NA
HRGM_Genome_1321	GUT_GENOME142483	d__Bacteria;p__Firmicutes;c__Bacilli;o__Lactobacillales;f__Lactobacillaceae;g__Lactobacillus_C;s__Lactobacillus_C paracasei	114	NA;North America;Asia;Europe	Austria;Denmark;South Korea;NA;Sweden;Finland;United Kingdom;Canada;Spain;China;Russia;Japan;United States;Taiwan	NCBI;HGM;HBC;KIJ;CIBIO;PATRIC/IMG;CGR;EBI	MAG;Isolate	Direct	HQ	99.46	0	3076437	3076437	NA	2913	1566	111	20	9.26791
HRGM_Genome_1322	GUT_GENOME096040	d__Bacteria;p__Campylobacterota;c__Campylobacteria;o__Campylobacterales;f__Helicobacteraceae;g__Helicobacter_D;s__Helicobacter_D winghamensis	3	Europe;NA	Spain;NA	CIBIO;PATRIC/IMG;NCBI	MAG;Isolate	Direct	NC	99.71	0	583100	1690216	NA	2871	1495	0	20	NA
HRGM_Genome_1323	KIJ_genome_2797	d__Bacteria;p__Proteobacteria;c__Gammaproteobacteria;o__Burkholderiales;f__Burkholderiaceae;g__Oxalobacter;s__Oxalobacter formigenes_A	18	NA;North America;Asia;Europe	Canada;South Korea;NA;China;Sweden;Japan;United States;United Kingdom	NCBI;HGM;KIJ;CIBIO;PATRIC/IMG;EBI	MAG;Isolate	Indirect	NC	99.51	0.48	212335	2483577	0.046878	0	0	0	20	7.87767
HRGM_Genome_1324	GUT_GENOME158649	d__Bacteria;p__Proteobacteria;c__Gammaproteobacteria;o__Burkholderiales;f__Burkholderiaceae;g__Oxalobacter;s__	7	North America;Asia	Canada;South Korea;China	CIBIO;KIJ;EBI	MAG	NA	NC	99.52	0.64	82830	2279337	0.01	0	0	105	20	NA
HRGM_Genome_1325	KIJ_genome_14055	d__Bacteria;p__Proteobacteria;c__Gammaproteobacteria;o__Burkholderiales;f__Burkholderiaceae;g__Oxalobacter;s__	1	Asia	South Korea	KIJ	MAG	NA	NC	99.51	0.506	37168	2358771	0.384919	0	0	0	20	NA
HRGM_Genome_1326	GUT_GENOME261219	d__Bacteria;p__Proteobacteria;c__Gammaproteobacteria;o__Burkholderiales;f__Burkholderiaceae;g__Oxalobacter;s__	1	Europe	United Kingdom	CIBIO	MAG	NA	MQ	80.48	1.82	4379	1695871	0.1	0	0	105	18	NA
HRGM_Genome_1327	GUT_GENOME096045	d__Bacteria;p__Firmicutes_A;c__Clostridia;o__Oscillospirales;f__Ruminococcaceae;g__Massilioclostridium;s__Massilioclostridium methylpentosum	2	NA;North America	Canada;NA	CIBIO;NCBI	MAG;Isolate	Direct	HQ	98.88	0	779329	3478423	NA	2831	1524	108	20	NA
HRGM_Genome_1328	GUT_GENOME096049	d__Bacteria;p__Firmicutes;c__Bacilli;o__Lactobacillales;f__Lactobacillaceae;g__Lactobacillus_G;s__Lactobacillus_G hilgardii	3	NA	NA	NCBI	Isolate	Direct	HQ	99.38	0.31	737616	3144656	NA	2915	1568	111	20	NA
HRGM_Genome_1329	KIJ_genome_13785	d__Bacteria;p__Firmicutes;c__Bacilli;o__Lactobacillales;f__Lactobacillaceae;g__Lactobacillus_B;s__Lactobacillus_B ruminis	372	South America;Africa;Oceania;NA;Asia;North America;Europe	Mongolia;Denmark;South Korea;Netherlands;France;India;Fiji;United Kingdom;Peru;Canada;Spain;Russia;Estonia;Israel;NA;Sweden;Kazakhstan;Madagascar;El Salvador;New Zealand;China;Finland;Japan;United States	NCBI;HGM;HBC;KIJ;CIBIO;PATRIC/IMG;CGR;EBI	MAG;Isolate	Indirect	NC	99.47	0	75111	2086628	0.0231506	0	0	109	20	11.883
HRGM_Genome_1330	GUT_GENOME096057	d__Bacteria;p__Firmicutes;c__Bacilli;o__Lactobacillales;f__Lactobacillaceae;g__Lactobacillus_H;s__Lactobacillus_H reuteri	53	Europe;NA;Asia;North America	Austria;Denmark;Israel;NA;Sweden;France;United Kingdom;Kazakhstan;Spain;China;Finland;Hungary;United States	NCBI;HGM;HBC;CIBIO;PATRIC/IMG;EBI	MAG;Isolate	Direct	HQ	99.46	0	2264399	2316838	NA	2918	1573	111	20	31.0158
HRGM_Genome_1331	GUT_GENOME263852	d__Bacteria;p__Firmicutes;c__Bacilli;o__Lactobacillales;f__Lactobacillaceae;g__Lactobacillus_H;s__	2	Asia	South Korea;China	CIBIO;KIJ	MAG	NA	MQ	88.86	2.17	211893	2159846	0.19	0	0	0	18	NA
[truncated: 4,083 more rows]

## Sheet: Table S5
Table S5. Summary of improvement from pre-existing database (UHGG/UHGP)
[truncated: 10 more rows]

[truncated: 9 more sheets: Table S6, Table S7, Table S8, Table S9, Table S10, Table S11, Table S12, Table S13, Table S14]
